# Supplementary material for: 4,4′-Bipyridinium bis(perchlorate)–4-aminobenzoic acid–4,4′-bipyridine–water (1/4/2/2)
Source: Acta Crystallogr Sect E Struct Rep Online. 2008 Dec 17;65(Pt 1):o132–3. doi: 10.1107/S1600536808042207 (PMC2968051; doi:10.1107/S1600536808042207)
Supplement: Supplementary file 1 [file e-65-0o132-sup1.cif]

##############################################################################
###                                                                        ###
###        Electronic paper (Acta Crystallographica Section E)             ###
###                                                                        ###
##############################################################################
#                                                                            #
# This CIF contains the data in a paper accepted for publication in Acta     #
# Crystallographica Section E. It conforms to the requirements of Notes      #
# for Authors for Section E, and has been peer reviewed under the auspices   #
# of the IUCr Commission on Journals.                                        #
#                                                                            #
# Full details of the Crystallographic Information File format               #
# are given in the paper "The Crystallographic Information File (CIF):       #
# a New Standard Archive File for Crystallography" by S. R. Hall, F. H.      #
# Allen and I. D. Brown [Acta Cryst. (1991), A47, 655-685].                  #
#                                                                            #
# The current version of the core CIF dictionary is obtainable from          #
# ftp://ftp.iucr.org/pub/cif_core.dic. The current version number is 2.4.    #
#                                                                            #
# Software is freely available for graphical display of the structure(s) in  #
# this CIF.  For information consult the CIF home page http://www.iucr.org/  #
# cif/home.html                                                              #
#                                                                            #
# This file may be used for bona fide research purposes within the           #
# scientific community so long as proper attribution is given to the journal # 
# article from which it was obtained.                                        #
#                                                                            #
##############################################################################
                                             
data_I
_audit_creation_method     SHELXL-97
_chemical_name_systematic
;
4,4'-Bipyridinium bis(perchlorate)--4-aminobenzoic acid--4,4'-bipyridine--water
(1/4/2/2)
;
_chemical_name_common     ?
_chemical_formula_moiety
               'C10 H10 N2 2+, 2(Cl O4 -), 4(C7 H7 N O2), 2(C10 H8 N2), 2(H2 O)'
_chemical_formula_sum     'C58 H58 Cl2 N10 O18'
_chemical_formula_iupac
                       'C10 H10 N2 2+, 2Cl O4 -, 4C7 H7 N O2, 2C10 H8 N2, 2H2 O'
_chemical_formula_weight     1254.04
_chemical_melting_point     ?
_symmetry_cell_setting     'Triclinic'
_symmetry_space_group_name_H-M     'P -1'
_symmetry_space_group_name_Hall     '-P 1'
loop_
    _symmetry_equiv_pos_as_xyz
    'x, y, z'
    '-x, -y, -z'
_cell_length_a     10.1007(3)
_cell_length_b     10.1105(4)
_cell_length_c     16.5830(6)
_cell_angle_alpha     91.487(2)
_cell_angle_beta     98.529(3)
_cell_angle_gamma     118.500(2)
_cell_volume     1462.68(10)
_cell_formula_units_Z     1
_cell_measurement_reflns_used     2787
_cell_measurement_theta_min     2.44
_cell_measurement_theta_max     20.98
_cell_measurement_temperature     296(2)
_exptl_crystal_description     block
_exptl_crystal_colour     colourless
_exptl_crystal_size_max     0.20
_exptl_crystal_size_mid     0.18
_exptl_crystal_size_min     0.15
_exptl_crystal_density_diffrn     1.424
_exptl_crystal_density_meas     ?
_exptl_crystal_density_method     'not measured'
_exptl_crystal_F_000     654
_exptl_absorpt_coefficient_mu     0.194
_exptl_absorpt_correction_type     None
_exptl_absorpt_process_details     ?
_exptl_absorpt_correction_T_min     ?
_exptl_absorpt_correction_T_max     ?
_exptl_special_details
;
;
_diffrn_ambient_temperature     296(2)
_diffrn_radiation_type     MoK\a
_diffrn_radiation_wavelength     0.71073
_diffrn_radiation_source     'fine-focus sealed tube'
_diffrn_radiation_monochromator     graphite
_diffrn_measurement_device_type     'Bruker APEXII area-detector'
_diffrn_measurement_method     '\f and \w'
_diffrn_detector_area_resol_mean     ?
_diffrn_reflns_number     18132
_diffrn_reflns_av_R_equivalents     0.0578
_diffrn_reflns_av_sigmaI/netI     0.0715
_diffrn_reflns_theta_min     2.31
_diffrn_reflns_theta_max     25.20
_diffrn_reflns_theta_full     25.20
_diffrn_measured_fraction_theta_max     0.995
_diffrn_measured_fraction_theta_full     0.995
_diffrn_reflns_limit_h_min     -12
_diffrn_reflns_limit_h_max     11
_diffrn_reflns_limit_k_min     -11
_diffrn_reflns_limit_k_max     12
_diffrn_reflns_limit_l_min     -18
_diffrn_reflns_limit_l_max     19
_diffrn_standards_number     0
_diffrn_standards_interval_count     ?
_diffrn_standards_interval_time     ?
_diffrn_standards_decay_%     ?
_refine_special_details
;
 Refinement of F^2^ against ALL reflections.  The weighted R-factor wR and
 goodness of fit S are based on F^2^, conventional R-factors R are based
 on F, with F set to zero for negative F^2^. The threshold expression of
 F^2^ > 2sigma(F^2^) is used only for calculating R-factors(gt) etc. and is
 not relevant to the choice of reflections for refinement.  R-factors based
 on F^2^ are statistically about twice as large as those based on F, and R-
 factors based on ALL data will be even larger.
;
_reflns_number_total     5242
_reflns_number_gt     3142
_reflns_threshold_expression     I>2\s(I)
_refine_ls_structure_factor_coef     Fsqd
_refine_ls_matrix_type     full
_refine_ls_R_factor_all     0.1080
_refine_ls_R_factor_gt     0.0658
_refine_ls_wR_factor_gt     0.1640
_refine_ls_wR_factor_ref     0.1984
_refine_ls_goodness_of_fit_ref     1.042
_refine_ls_restrained_S_all     1.123
_refine_ls_number_reflns     5242
_refine_ls_number_parameters     455
_refine_ls_number_restraints     74
_refine_ls_hydrogen_treatment     mixed
_refine_ls_weighting_scheme     calc
_refine_ls_weighting_details
         'calc w=1/[\s^2^(Fo^2^)+(0.0835P)^2^+0.5543P] where P=(Fo^2^+2Fc^2^)/3'
_atom_sites_solution_hydrogens     geom
_atom_sites_solution_primary     direct
_atom_sites_solution_secondary     difmap
_refine_ls_shift/su_max     0.000
_refine_ls_shift/su_mean     0.000
_refine_diff_density_max     0.367
_refine_diff_density_min     -0.409
_refine_ls_extinction_method     none
_refine_ls_extinction_coef     ?
loop_
    _atom_type_symbol
    _atom_type_description
    _atom_type_scat_dispersion_real
    _atom_type_scat_dispersion_imag
    _atom_type_scat_source
    'C' 'C' 0.0033 0.0016
                         'International Tables Vol C Tables 4.2.6.8 and 6.1.1.4'
    'H' 'H' 0.0000 0.0000
                         'International Tables Vol C Tables 4.2.6.8 and 6.1.1.4'
    'Cl' 'Cl' 0.1484 0.1585
                         'International Tables Vol C Tables 4.2.6.8 and 6.1.1.4'
    'N' 'N' 0.0061 0.0033
                         'International Tables Vol C Tables 4.2.6.8 and 6.1.1.4'
    'O' 'O' 0.0106 0.0060
                         'International Tables Vol C Tables 4.2.6.8 and 6.1.1.4'
_computing_data_collection     'APEX2 (Bruker, 2004)'
_computing_cell_refinement     'SAINT (Bruker, 2004)'
_computing_data_reduction     'SAINT (Bruker, 2004)'
_computing_structure_solution     'SHELXS97 (Sheldrick, 2008)'
_computing_structure_refinement     'SHELXL97 (Sheldrick, 2008)'
_computing_molecular_graphics     'XP in SHELXTL (Sheldrick, 2008)'
_computing_publication_material     'SHELXL97 (Sheldrick, 2008)'
loop_
    _atom_site_type_symbol
    _atom_site_label
    _atom_site_fract_x
    _atom_site_fract_y
    _atom_site_fract_z
    _atom_site_U_iso_or_equiv
    _atom_site_adp_type
    _atom_site_calc_flag
    _atom_site_refinement_flags
    _atom_site_occupancy
    _atom_site_disorder_assembly
    _atom_site_disorder_group
    C C1 0.4592(5) 0.5702(4) 0.2272(2) 0.0780(12) Uani d . 1 A 3
    H H1 0.4688 0.6561 0.2552 0.094 Uiso calc R 1 A 3
    C C2 0.5531(5) 0.5894(4) 0.1716(2) 0.0718(11) Uani d . 1 A 3
    H H2 0.6235 0.6866 0.1627 0.086 Uiso calc R 1 A 3
    C C3 0.5438(3) 0.4659(3) 0.12897(17) 0.0445(7) Uani d . 1 A 3
    C C4 0.4368(4) 0.3262(4) 0.1468(2) 0.0621(9) Uani d . 1 A 3
    H H4 0.4256 0.2382 0.1204 0.075 Uiso calc R 1 A 3
    C C5 0.3468(4) 0.3170(4) 0.2035(2) 0.0667(10) Uani d . 1 A 3
    H H5 0.2758 0.2216 0.2145 0.080 Uiso calc R 1 A 3
    C C6 0.6445(3) 0.4829(3) 0.06907(17) 0.0454(7) Uani d . 1 A 3
    C C7 0.7468(4) 0.6237(4) 0.0504(2) 0.0640(10) Uani d . 1 A 3
    H H7 0.7552 0.7104 0.0767 0.077 Uiso calc R 1 A 3
    C C8 0.8361(4) 0.6363(4) -0.0067(2) 0.0681(10) Uani d . 1 A 3
    H H8 0.9044 0.7329 -0.0176 0.082 Uiso calc R 1 A 3
    C C9 0.7333(5) 0.3836(5) -0.0301(2) 0.0774(12) Uani d . 1 A 3
    H H9 0.7272 0.2990 -0.0576 0.093 Uiso calc R 1 A 3
    C C10 0.6398(5) 0.3613(4) 0.0269(2) 0.0716(11) Uani d . 1 A 3
    H H10 0.5731 0.2634 0.0368 0.086 Uiso calc R 1 A 3
    C C11 1.0179(4) 0.5687(4) 0.1962(2) 0.0570(9) Uani d . 1 B 3
    C C12 0.9160(4) 0.5534(4) 0.25473(18) 0.0504(8) Uani d . 1 B 3
    C C13 0.8008(4) 0.4134(4) 0.26858(19) 0.0529(8) Uani d . 1 B 3
    H H13 0.7875 0.3258 0.2406 0.064 Uiso calc R 1 B 3
    C C14 0.7066(4) 0.4019(4) 0.32255(19) 0.0556(8) Uani d . 1 B 3
    H H14 0.6304 0.3070 0.3307 0.067 Uiso calc R 1 B 3
    C C15 0.7238(4) 0.5309(4) 0.3653(2) 0.0566(9) Uani d . 1 B 3
    C C16 0.8404(4) 0.6714(4) 0.3531(2) 0.0647(10) Uani d . 1 B 3
    H H16 0.8550 0.7588 0.3820 0.078 Uiso calc R 1 B 3
    C C17 0.9340(4) 0.6819(4) 0.2984(2) 0.0601(9) Uani d . 1 B 3
    H H17 1.0108 0.7767 0.2904 0.072 Uiso calc R 1 B 3
    C C18 0.8014(5) 0.0246(4) 0.0816(2) 0.0625(9) Uani d . 1 C 3
    C C19 0.7278(4) 0.0094(3) 0.1525(2) 0.0573(9) Uani d . 1 C 3
    C C20 0.8008(4) 0.0010(4) 0.2290(2) 0.0653(10) Uani d . 1 C 3
    H H20 0.8963 0.0066 0.2340 0.078 Uiso calc R 1 C 3
    C C21 0.7339(5) -0.0152(4) 0.2969(2) 0.0713(11) Uani d . 1 C 3
    H H21 0.7847 -0.0200 0.3473 0.086 Uiso calc R 1 C 3
    C C22 0.5911(5) -0.0244(4) 0.2912(3) 0.0735(11) Uani d . 1 C 3
    C C23 0.5181(5) -0.0161(4) 0.2145(3) 0.0747(11) Uani d . 1 C 3
    H H23 0.4226 -0.0216 0.2094 0.090 Uiso calc R 1 C 3
    C C24 0.5850(4) 0.0000(4) 0.1471(2) 0.0644(10) Uani d . 1 C 3
    H H24 0.5341 0.0047 0.0966 0.077 Uiso calc R 1 C 3
    C C25 0.2424(5) 0.5900(5) 0.3916(2) 0.0785(12) Uani d . 1 D 3
    H H25 0.3251 0.6733 0.3770 0.094 Uiso calc R 1 D 3
    C C26 0.1654(5) 0.6129(4) 0.4471(2) 0.0716(11) Uani d . 1 D 3
    H H26 0.1951 0.7107 0.4689 0.086 Uiso calc R 1 D 3
    C C27 0.0433(3) 0.4902(4) 0.47059(17) 0.0466(7) Uani d . 1 . 3
    C C28 0.0067(4) 0.3484(4) 0.4352(2) 0.0657(10) Uani d . 1 D 3
    H H28 -0.0737 0.2620 0.4491 0.079 Uiso calc R 1 D 3
    C C29 0.0886(4) 0.3356(5) 0.3799(2) 0.0709(11) Uani d . 1 D 3
    H H29 0.0623 0.2396 0.3567 0.085 Uiso calc R 1 D 3
    N N1 0.3567(3) 0.4374(3) 0.24310(16) 0.0579(7) Uani d . 1 A 3
    N N2 0.8310(3) 0.5191(4) -0.04737(17) 0.0607(8) Uani d . 1 A 3
    N N3 0.6272(4) 0.5201(4) 0.41820(18) 0.0758(9) Uani d . 1 B 3
    H H3A 0.5550 0.4328 0.4251 0.091 Uiso calc R 1 B 3
    H H3B 0.6389 0.6007 0.4443 0.091 Uiso calc R 1 B 3
    N N4 0.5226(5) -0.0444(5) 0.3583(2) 0.1091(13) Uani d . 1 C 3
    H H4A 0.5680 -0.0514 0.4049 0.131 Uiso calc R 1 C 3
    H H4B 0.4342 -0.0499 0.3540 0.131 Uiso calc R 1 C 3
    N N5 0.2031(4) 0.4537(4) 0.35815(17) 0.0598(8) Uani d D 1 D 3
    O O1 0.9981(3) 0.4406(3) 0.16264(16) 0.0718(7) Uani d D 1 B 3
    O O2 1.1150(3) 0.6913(3) 0.18048(17) 0.0787(8) Uani d . 1 B 3
    O O3 0.7226(3) 0.0324(3) 0.01186(18) 0.0793(8) Uani d D 1 C 3
    O O4 0.9250(3) 0.0302(3) 0.08352(18) 0.0848(8) Uani d . 1 C 3
    O O5 0.1553(3) 0.9533(3) 0.11791(17) 0.0720(7) Uani d D 1 E 3
    H H1C 1.058(4) 0.451(5) 0.126(2) 0.119(17) Uiso d D 1 F 3
    H H3C 0.776(5) 0.039(6) -0.028(2) 0.122(19) Uiso d D 1 G 3
    H H5A 0.128(4) 0.866(2) 0.133(2) 0.078(13) Uiso d D 1 H 3
    H H5B 0.079(3) 0.970(4) 0.111(3) 0.12(2) Uiso d D 1 I 3
    H H5C 0.251(5) 0.442(6) 0.319(2) 0.14(2) Uiso d D 1 J 3
    O O6 0.3808(7) 0.2312(5) 0.4742(4) 0.153(3) Uani d PDU 0.724(9) K 1
    O O7 0.2540(10) 0.0812(8) 0.3516(3) 0.158(3) Uani d PDU 0.724(9) K 1
    O O8 0.2998(12) -0.0234(8) 0.4681(6) 0.155(4) Uani d PDU 0.724(9) K 1
    O O9 0.1258(8) 0.0621(9) 0.4610(6) 0.190(4) Uani d PDU 0.724(9) K 1
    Cl Cl1 0.26368(13) 0.08898(12) 0.43474(8) 0.0877(4) Uani d PD 0.724(9) K 1
    O O6' 0.265(2) 0.1766(19) 0.5022(7) 0.158(7) Uani d PDU 0.276(9) K 2
    O O7' 0.3803(16) 0.1791(19) 0.3902(11) 0.175(8) Uani d PDU 0.276(9) K 2
    O O8' 0.264(2) -0.0437(14) 0.4533(12) 0.109(7) Uani d PDU 0.276(9) K 2
    O O9' 0.1148(13) 0.0416(13) 0.3755(9) 0.115(6) Uani d PDU 0.276(9) K 2
    Cl Cl1' 0.26368(13) 0.08898(12) 0.43474(8) 0.0877(4) Uani d PD 0.276(9) K 2
loop_
    _atom_site_aniso_label
    _atom_site_aniso_U_11
    _atom_site_aniso_U_22
    _atom_site_aniso_U_33
    _atom_site_aniso_U_12
    _atom_site_aniso_U_13
    _atom_site_aniso_U_23
    C1 0.101(3) 0.059(2) 0.088(3) 0.041(2) 0.048(2) 0.007(2)
    C2 0.087(3) 0.048(2) 0.086(3) 0.029(2) 0.045(2) 0.0136(19)
    C3 0.0441(17) 0.0503(19) 0.0398(16) 0.0236(15) 0.0071(13) 0.0044(13)
    C4 0.068(2) 0.050(2) 0.067(2) 0.0218(18) 0.0303(18) 0.0017(16)
    C5 0.065(2) 0.057(2) 0.071(2) 0.0190(18) 0.0278(18) 0.0058(18)
    C6 0.0450(17) 0.0509(19) 0.0415(16) 0.0240(15) 0.0085(13) 0.0076(14)
    C7 0.062(2) 0.051(2) 0.070(2) 0.0167(17) 0.0244(18) 0.0000(17)
    C8 0.057(2) 0.062(2) 0.068(2) 0.0113(18) 0.0246(18) 0.0100(19)
    C9 0.099(3) 0.066(3) 0.084(3) 0.043(2) 0.051(2) 0.014(2)
    C10 0.088(3) 0.051(2) 0.086(3) 0.033(2) 0.050(2) 0.0181(19)
    C11 0.051(2) 0.067(2) 0.053(2) 0.0286(19) 0.0115(16) 0.0133(18)
    C12 0.0505(19) 0.058(2) 0.0458(17) 0.0287(17) 0.0082(14) 0.0096(15)
    C13 0.057(2) 0.055(2) 0.0496(18) 0.0293(17) 0.0115(15) 0.0056(15)
    C14 0.054(2) 0.059(2) 0.0524(19) 0.0248(17) 0.0139(15) 0.0097(16)
    C15 0.056(2) 0.074(2) 0.0492(19) 0.0380(19) 0.0113(16) 0.0105(17)
    C16 0.073(2) 0.063(2) 0.066(2) 0.039(2) 0.0136(19) 0.0012(18)
    C17 0.059(2) 0.054(2) 0.065(2) 0.0247(17) 0.0153(17) 0.0110(17)
    C18 0.066(2) 0.047(2) 0.077(3) 0.0274(18) 0.018(2) 0.0114(17)
    C19 0.056(2) 0.0402(18) 0.074(2) 0.0217(16) 0.0126(17) 0.0086(16)
    C20 0.062(2) 0.057(2) 0.077(3) 0.0304(19) 0.0102(19) 0.0050(18)
    C21 0.084(3) 0.059(2) 0.069(2) 0.034(2) 0.011(2) 0.0068(18)
    C22 0.082(3) 0.050(2) 0.089(3) 0.027(2) 0.034(2) 0.014(2)
    C23 0.061(2) 0.064(2) 0.103(3) 0.031(2) 0.023(2) 0.019(2)
    C24 0.061(2) 0.056(2) 0.079(3) 0.0292(18) 0.0149(19) 0.0149(18)
    C25 0.090(3) 0.067(3) 0.083(3) 0.032(2) 0.050(2) 0.017(2)
    C26 0.088(3) 0.053(2) 0.083(3) 0.033(2) 0.047(2) 0.0095(18)
    C27 0.0489(18) 0.0546(19) 0.0420(16) 0.0294(16) 0.0090(13) 0.0066(14)
    C28 0.060(2) 0.056(2) 0.078(2) 0.0229(18) 0.0246(18) -0.0046(18)
    C29 0.066(2) 0.063(2) 0.077(3) 0.026(2) 0.021(2) -0.0122(19)
    N1 0.0571(17) 0.067(2) 0.0516(16) 0.0300(15) 0.0159(13) 0.0041(14)
    N2 0.0552(17) 0.074(2) 0.0550(17) 0.0302(16) 0.0203(13) 0.0093(15)
    N3 0.073(2) 0.093(2) 0.072(2) 0.0439(19) 0.0284(17) 0.0050(18)
    N4 0.125(3) 0.118(3) 0.103(3) 0.062(3) 0.060(3) 0.037(3)
    N5 0.0637(19) 0.077(2) 0.0497(16) 0.0412(18) 0.0156(14) 0.0034(15)
    O1 0.0788(18) 0.0675(17) 0.0739(17) 0.0323(14) 0.0395(14) 0.0093(14)
    O2 0.0747(17) 0.0691(17) 0.0948(19) 0.0289(15) 0.0418(15) 0.0247(15)
    O3 0.0734(18) 0.095(2) 0.0739(19) 0.0426(16) 0.0169(15) 0.0200(15)
    O4 0.0781(19) 0.101(2) 0.098(2) 0.0563(17) 0.0312(16) 0.0246(16)
    O5 0.0724(18) 0.0648(18) 0.0782(18) 0.0317(15) 0.0163(14) 0.0169(14)
    O6 0.165(5) 0.067(3) 0.187(6) 0.018(3) 0.060(4) -0.015(3)
    O7 0.213(8) 0.156(5) 0.086(4) 0.072(5) 0.043(4) 0.021(3)
    O8 0.199(8) 0.095(5) 0.177(7) 0.077(5) 0.030(6) 0.017(4)
    O9 0.148(6) 0.210(7) 0.237(8) 0.084(5) 0.114(6) 0.047(6)
    Cl1 0.0960(9) 0.0596(7) 0.1150(10) 0.0368(6) 0.0438(7) 0.0144(6)
    O6' 0.195(12) 0.143(10) 0.156(10) 0.094(9) 0.056(8) -0.036(7)
    O7' 0.172(11) 0.162(11) 0.170(12) 0.048(8) 0.082(9) 0.058(9)
    O8' 0.115(9) 0.063(9) 0.145(11) 0.045(7) -0.003(7) 0.037(7)
    O9' 0.095(8) 0.096(8) 0.139(10) 0.051(6) -0.030(7) -0.010(6)
    Cl1' 0.0960(9) 0.0596(7) 0.1150(10) 0.0368(6) 0.0438(7) 0.0144(6)
_geom_special_details
;
 All esds (except the esd in the dihedral angle between two l.s. planes)
 are estimated using the full covariance matrix.  The cell esds are taken
 into account individually in the estimation of esds in distances, angles
 and torsion angles; correlations between esds in cell parameters are only
 used when they are defined by crystal symmetry.  An approximate (isotropic)
 treatment of cell esds is used for estimating esds involving l.s. planes.
;
loop_
    _geom_bond_atom_site_label_1
    _geom_bond_atom_site_label_2
    _geom_bond_site_symmetry_2
    _geom_bond_distance
    _geom_bond_publ_flag
    C1 N1 . 1.310(5) ?
    C1 C2 . 1.371(5) ?
    C1 H1 . 0.9300 ?
    C2 C3 . 1.376(5) ?
    C2 H2 . 0.9300 ?
    C3 C4 . 1.382(4) ?
    C3 C6 . 1.481(4) ?
    C4 C5 . 1.378(5) ?
    C4 H4 . 0.9300 ?
    C5 N1 . 1.321(4) ?
    C5 H5 . 0.9300 ?
    C6 C10 . 1.375(5) ?
    C6 C7 . 1.380(4) ?
    C7 C8 . 1.371(5) ?
    C7 H7 . 0.9300 ?
    C8 N2 . 1.323(5) ?
    C8 H8 . 0.9300 ?
    C9 N2 . 1.322(5) ?
    C9 C10 . 1.381(5) ?
    C9 H9 . 0.9300 ?
    C10 H10 . 0.9300 ?
    C11 O2 . 1.224(4) ?
    C11 O1 . 1.308(4) ?
    C11 C12 . 1.475(5) ?
    C12 C17 . 1.390(5) ?
    C12 C13 . 1.391(5) ?
    C13 C14 . 1.368(4) ?
    C13 H13 . 0.9300 ?
    C14 C15 . 1.390(5) ?
    C14 H14 . 0.9300 ?
    C15 N3 . 1.375(4) ?
    C15 C16 . 1.391(5) ?
    C16 C17 . 1.376(5) ?
    C16 H16 . 0.9300 ?
    C17 H17 . 0.9300 ?
    C18 O4 . 1.218(4) ?
    C18 O3 . 1.329(4) ?
    C18 C19 . 1.456(5) ?
    C19 C24 . 1.388(5) ?
    C19 C20 . 1.396(5) ?
    C20 C21 . 1.372(5) ?
    C20 H20 . 0.9300 ?
    C21 C22 . 1.388(6) ?
    C21 H21 . 0.9300 ?
    C22 N4 . 1.366(5) ?
    C22 C23 . 1.397(6) ?
    C23 C24 . 1.365(5) ?
    C23 H23 . 0.9300 ?
    C24 H24 . 0.9300 ?
    C25 N5 . 1.318(5) ?
    C25 C26 . 1.371(5) ?
    C25 H25 . 0.9300 ?
    C26 C27 . 1.385(5) ?
    C26 H26 . 0.9300 ?
    C27 C28 . 1.387(5) ?
    C27 C27 2_566 1.472(6) ?
    C28 C29 . 1.365(5) ?
    C28 H28 . 0.9300 ?
    C29 N5 . 1.312(5) ?
    C29 H29 . 0.9300 ?
    N3 H3A . 0.8600 ?
    N3 H3B . 0.8600 ?
    N4 H4A . 0.8600 ?
    N4 H4B . 0.8600 ?
    N5 H5C . 0.90(5) ?
    O1 H1C . 0.89(4) ?
    O3 H3C . 0.90(5) ?
    O5 H5A . 0.852(11) ?
    O5 H5B . 0.86(4) ?
    O6 Cl1 . 1.412(4) ?
    O7 Cl1 . 1.365(4) ?
    O8 Cl1 . 1.448(5) ?
    O9 Cl1 . 1.424(5) ?
loop_
    _geom_angle_atom_site_label_1
    _geom_angle_atom_site_label_2
    _geom_angle_atom_site_label_3
    _geom_angle_site_symmetry_1
    _geom_angle_site_symmetry_3
    _geom_angle
    _geom_angle_publ_flag
    N1 C1 C2 . . 123.6(3) ?
    N1 C1 H1 . . 118.2 ?
    C2 C1 H1 . . 118.2 ?
    C1 C2 C3 . . 120.4(3) ?
    C1 C2 H2 . . 119.8 ?
    C3 C2 H2 . . 119.8 ?
    C2 C3 C4 . . 115.7(3) ?
    C2 C3 C6 . . 121.7(3) ?
    C4 C3 C6 . . 122.6(3) ?
    C5 C4 C3 . . 120.2(3) ?
    C5 C4 H4 . . 119.9 ?
    C3 C4 H4 . . 119.9 ?
    N1 C5 C4 . . 123.0(3) ?
    N1 C5 H5 . . 118.5 ?
    C4 C5 H5 . . 118.5 ?
    C10 C6 C7 . . 115.7(3) ?
    C10 C6 C3 . . 122.9(3) ?
    C7 C6 C3 . . 121.4(3) ?
    C8 C7 C6 . . 120.3(3) ?
    C8 C7 H7 . . 119.8 ?
    C6 C7 H7 . . 119.8 ?
    N2 C8 C7 . . 123.9(3) ?
    N2 C8 H8 . . 118.1 ?
    C7 C8 H8 . . 118.1 ?
    N2 C9 C10 . . 123.3(3) ?
    N2 C9 H9 . . 118.4 ?
    C10 C9 H9 . . 118.4 ?
    C6 C10 C9 . . 120.5(3) ?
    C6 C10 H10 . . 119.8 ?
    C9 C10 H10 . . 119.8 ?
    O2 C11 O1 . . 122.0(3) ?
    O2 C11 C12 . . 123.2(3) ?
    O1 C11 C12 . . 114.8(3) ?
    C17 C12 C13 . . 117.9(3) ?
    C17 C12 C11 . . 119.8(3) ?
    C13 C12 C11 . . 122.3(3) ?
    C14 C13 C12 . . 121.3(3) ?
    C14 C13 H13 . . 119.3 ?
    C12 C13 H13 . . 119.3 ?
    C13 C14 C15 . . 120.6(3) ?
    C13 C14 H14 . . 119.7 ?
    C15 C14 H14 . . 119.7 ?
    N3 C15 C14 . . 120.8(3) ?
    N3 C15 C16 . . 120.6(3) ?
    C14 C15 C16 . . 118.6(3) ?
    C17 C16 C15 . . 120.4(3) ?
    C17 C16 H16 . . 119.8 ?
    C15 C16 H16 . . 119.8 ?
    C16 C17 C12 . . 121.2(3) ?
    C16 C17 H17 . . 119.4 ?
    C12 C17 H17 . . 119.4 ?
    O4 C18 O3 . . 120.9(4) ?
    O4 C18 C19 . . 124.5(4) ?
    O3 C18 C19 . . 114.6(3) ?
    C24 C19 C20 . . 118.0(3) ?
    C24 C19 C18 . . 122.5(3) ?
    C20 C19 C18 . . 119.5(3) ?
    C21 C20 C19 . . 121.0(4) ?
    C21 C20 H20 . . 119.5 ?
    C19 C20 H20 . . 119.5 ?
    C20 C21 C22 . . 120.8(4) ?
    C20 C21 H21 . . 119.6 ?
    C22 C21 H21 . . 119.6 ?
    N4 C22 C21 . . 120.8(4) ?
    N4 C22 C23 . . 121.0(4) ?
    C21 C22 C23 . . 118.2(4) ?
    C24 C23 C22 . . 120.9(4) ?
    C24 C23 H23 . . 119.5 ?
    C22 C23 H23 . . 119.5 ?
    C23 C24 C19 . . 121.1(4) ?
    C23 C24 H24 . . 119.4 ?
    C19 C24 H24 . . 119.4 ?
    N5 C25 C26 . . 122.2(4) ?
    N5 C25 H25 . . 118.9 ?
    C26 C25 H25 . . 118.9 ?
    C25 C26 C27 . . 119.9(3) ?
    C25 C26 H26 . . 120.0 ?
    C27 C26 H26 . . 120.0 ?
    C26 C27 C28 . . 116.4(3) ?
    C26 C27 C27 . 2_566 121.7(4) ?
    C28 C27 C27 . 2_566 121.9(4) ?
    C29 C28 C27 . . 120.0(3) ?
    C29 C28 H28 . . 120.0 ?
    C27 C28 H28 . . 120.0 ?
    N5 C29 C28 . . 122.5(4) ?
    N5 C29 H29 . . 118.8 ?
    C28 C29 H29 . . 118.8 ?
    C1 N1 C5 . . 117.1(3) ?
    C9 N2 C8 . . 116.4(3) ?
    C15 N3 H3A . . 120.0 ?
    C15 N3 H3B . . 120.0 ?
    H3A N3 H3B . . 120.0 ?
    C22 N4 H4A . . 120.0 ?
    C22 N4 H4B . . 120.0 ?
    H4A N4 H4B . . 120.0 ?
    C29 N5 C25 . . 119.1(3) ?
    C29 N5 H5C . . 120(4) ?
    C25 N5 H5C . . 121(4) ?
    C11 O1 H1C . . 114(3) ?
    C18 O3 H3C . . 108(3) ?
    H5A O5 H5B . . 110(4) ?
    O7 Cl1 O6 . . 111.8(4) ?
    O7 Cl1 O9 . . 114.1(5) ?
    O6 Cl1 O9 . . 107.3(4) ?
    O7 Cl1 O8 . . 110.9(4) ?
    O6 Cl1 O8 . . 106.6(5) ?
    O9 Cl1 O8 . . 105.7(5) ?
loop_
    _geom_torsion_atom_site_label_1
    _geom_torsion_atom_site_label_2
    _geom_torsion_atom_site_label_3
    _geom_torsion_atom_site_label_4
    _geom_torsion_site_symmetry_1
    _geom_torsion_site_symmetry_2
    _geom_torsion_site_symmetry_3
    _geom_torsion_site_symmetry_4
    _geom_torsion
    _geom_torsion_publ_flag
    N1 C1 C2 C3 . . . . -0.3(7) ?
    C1 C2 C3 C4 . . . . -0.5(6) ?
    C1 C2 C3 C6 . . . . -179.4(4) ?
    C2 C3 C4 C5 . . . . 0.6(5) ?
    C6 C3 C4 C5 . . . . 179.5(3) ?
    C3 C4 C5 N1 . . . . 0.1(6) ?
    C2 C3 C6 C10 . . . . 178.6(3) ?
    C4 C3 C6 C10 . . . . -0.3(5) ?
    C2 C3 C6 C7 . . . . -3.3(5) ?
    C4 C3 C6 C7 . . . . 177.8(3) ?
    C10 C6 C7 C8 . . . . -0.2(5) ?
    C3 C6 C7 C8 . . . . -178.4(3) ?
    C6 C7 C8 N2 . . . . 0.4(6) ?
    C7 C6 C10 C9 . . . . -0.1(6) ?
    C3 C6 C10 C9 . . . . 178.1(3) ?
    N2 C9 C10 C6 . . . . 0.1(7) ?
    O2 C11 C12 C17 . . . . -3.6(5) ?
    O1 C11 C12 C17 . . . . 175.5(3) ?
    O2 C11 C12 C13 . . . . 176.5(3) ?
    O1 C11 C12 C13 . . . . -4.3(5) ?
    C17 C12 C13 C14 . . . . 0.8(5) ?
    C11 C12 C13 C14 . . . . -179.3(3) ?
    C12 C13 C14 C15 . . . . -0.1(5) ?
    C13 C14 C15 N3 . . . . 178.5(3) ?
    C13 C14 C15 C16 . . . . -1.1(5) ?
    N3 C15 C16 C17 . . . . -178.2(3) ?
    C14 C15 C16 C17 . . . . 1.4(5) ?
    C15 C16 C17 C12 . . . . -0.6(5) ?
    C13 C12 C17 C16 . . . . -0.5(5) ?
    C11 C12 C17 C16 . . . . 179.7(3) ?
    O4 C18 C19 C24 . . . . -178.5(3) ?
    O3 C18 C19 C24 . . . . 1.6(5) ?
    O4 C18 C19 C20 . . . . 0.3(5) ?
    O3 C18 C19 C20 . . . . -179.6(3) ?
    C24 C19 C20 C21 . . . . -0.3(5) ?
    C18 C19 C20 C21 . . . . -179.2(3) ?
    C19 C20 C21 C22 . . . . 0.3(5) ?
    C20 C21 C22 N4 . . . . 178.3(4) ?
    C20 C21 C22 C23 . . . . -0.3(5) ?
    N4 C22 C23 C24 . . . . -178.3(4) ?
    C21 C22 C23 C24 . . . . 0.3(6) ?
    C22 C23 C24 C19 . . . . -0.4(6) ?
    C20 C19 C24 C23 . . . . 0.4(5) ?
    C18 C19 C24 C23 . . . . 179.2(3) ?
    N5 C25 C26 C27 . . . . 1.0(7) ?
    C25 C26 C27 C28 . . . . 0.0(6) ?
    C25 C26 C27 C27 . . . 2_566 -179.4(4) ?
    C26 C27 C28 C29 . . . . -0.5(5) ?
    C27 C27 C28 C29 2_566 . . . 178.9(4) ?
    C27 C28 C29 N5 . . . . 0.1(6) ?
    C2 C1 N1 C5 . . . . 1.0(6) ?
    C4 C5 N1 C1 . . . . -0.9(6) ?
    C10 C9 N2 C8 . . . . 0.0(6) ?
    C7 C8 N2 C9 . . . . -0.3(6) ?
    C28 C29 N5 C25 . . . . 0.9(6) ?
    C26 C25 N5 C29 . . . . -1.5(6) ?
loop_
    _geom_hbond_atom_site_label_D
    _geom_hbond_atom_site_label_H
    _geom_hbond_atom_site_label_A
    _geom_hbond_site_symmetry_A
    _geom_hbond_distance_DH
    _geom_hbond_distance_HA
    _geom_hbond_distance_DA
    _geom_hbond_angle_DHA
    O1 H1C N2 2_765 0.89(4) 1.78(4) 2.673(4) 174(5)
    O3 H3C O5 2_665 0.90(5) 1.72(4) 2.609(4) 168(5)
    O5 H5B O4 1_465 0.86(4) 1.93(4) 2.775(4) 171(4)
    O5 H5A O2 1_455 0.852(11) 1.903(13) 2.739(4) 167(3)
    N5 H5C N1 . 0.90(5) 1.78(5) 2.680(4) 175(5)
    N3 H3A O6 . 0.86 2.237 3.079(6) 166
    N3 H3A O7' . 0.86 2.308 3.113(15) 156
    N3 H3B O6 2_666 0.86 2.245 3.085(8) 166
    N3 H3B O6' 2_666 0.86 2.087 2.917(18) 162
    N4 H4A O8 2_656 0.86 2.216 3.028(10) 157
    N4 H4A O8' 2_656 0.86 2.545 3.351(19) 156
    N4 H4B O8 . 0.86 2.565 3.174(13) 129
    N4 H4B O8' . 0.86 2.571 3.25(2) 136
data_global
_journal_date_recd_electronic     2008-11-21
_journal_date_accepted     2008-12-11
_journal_name_full     'Acta Crystallographica, Section E'
_journal_year     2009
_journal_volume     65
_journal_issue      1
_journal_page_first     o132
_journal_page_last     o133
_journal_paper_category     QO
_journal_coeditor_code     RZ2274
_publ_contact_author_name     'Yi-Fan, Luo'
_publ_contact_author_address
;
School of Chemistry and Environment
South China Normal University
Guangzhou 510006
People's Republic of China
;
_publ_contact_author_email     luoyf2004@yahoo.com.cn
_publ_contact_author_fax     '86 20 39310187'
_publ_contact_author_phone     '86 20 39310187'
_publ_section_title
;
4,4'-Bipyridinium bis(perchlorate)--4-aminobenzoic acid--4,4'-bipyridine--water
(1/4/2/2)
;
loop_
    _publ_author_name
    _publ_author_footnote
    _publ_author_address
    'Qun-Hui Meng' .
;
School of Chemistry and the Environment
South China Normal University
Guangzhou 510006
People's Republic of China
;
    'Lu Han' .
;
School of Chemistry and the Environment
South China Normal University
Guangzhou 510006
People's Republic of China
;
    'Jian-Dong Hou ' .
;
School of Chemistry and the Environment
South China Normal University
Guangzhou 510006
People's Republic of China
;
    'Yi-Fan Luo' .
;
School of Chemistry and the Environment
South China Normal University
Guangzhou 510006
People's Republic of China
;
    'Rong-Hua Zeng' .
;
School of Chemistry and the Environment
South China Normal University
Guangzhou 510006
People's Republic of China
and
South China Normal University
Key Laboratory of Technology on Electrochemical Energy Storage and Power
 Generation in Guangdong Universities
Guangzhou 510006
People's Republic of China
;
