# Supplementary material for: 4,4′-Bipyridinium bis(perchlorate)–4-aminobenzoic acid–4,4′-bipyridine–water (1/4/2/2)
Source: Acta Crystallogr Sect E Struct Rep Online. 2008 Dec 17;65(Pt 1):o132–3. doi: 10.1107/S1600536808042207 (PMC2968051; doi:10.1107/S1600536808042207)
Supplement: Supplementary file 2 [file e-65-0o132-Isup2.hkl]

# 
# h,k,l, Fc-squared, Fo-squared, sigma(Fo-squared) and status flag 
# 
data_I
_shelx_title ' 1 in P-1' 
_shelx_refln_list_code          4 
_shelx_F_calc_maximum      245.09 
_exptl_crystal_F_000       654.00 
_reflns_d_resolution_high  0.8346 
 
loop_ 
 _symmetry_equiv_pos_as_xyz 
 'x, y, z' 
 '-x, -y, -z' 
 
_cell_length_a    10.1007 
_cell_length_b    10.1105 
_cell_length_c    16.5830 
_cell_angle_alpha  91.487 
_cell_angle_beta   98.529 
_cell_angle_gamma 118.500 
 
_shelx_F_squared_multiplier     1.000 
 
loop_ 
 _refln_index_h 
 _refln_index_k 
 _refln_index_l 
 _refln_F_squared_calc 
 _refln_F_squared_meas 
 _refln_F_squared_sigma 
 _refln_observed_status 
   1   0   0       25.89       15.49      1.35 o 
   2   0   0     3990.05     3595.65    222.17 o 
   3   0   0        8.40       12.51      2.14 o 
   4   0   0      462.43      497.31     27.02 o 
   5   0   0        5.04        4.01      1.24 o 
   6   0   0       41.49       39.36      3.35 o 
   7   0   0       38.07       37.84      3.52 o 
   8   0   0        5.42        2.06      3.30 o 
   9   0   0       21.75       19.68      5.85 o 
  10   0   0        5.75        4.31      6.75 o 
 -10   1   0        2.68        1.99      5.41 o 
  -9   1   0       27.01       30.09      4.80 o 
  -8   1   0        3.47        2.24      2.33 o 
  -7   1   0       38.11       43.82      4.02 o 
  -6   1   0      448.86      454.43     22.77 o 
  -5   1   0      492.53      461.82     22.25 o 
  -4   1   0      457.01      522.84     28.08 o 
  -3   1   0      355.02      372.79     23.70 o 
  -2   1   0     3901.83     3736.21    201.43 o 
  -1   1   0       13.42        7.20      0.80 o 
   0   1   0     2041.24     1653.15     92.60 o 
   1   1   0     4238.75     3985.76    217.14 o 
   2   1   0      832.79      718.93     34.74 o 
   3   1   0     1424.34     1509.67     72.53 o 
   4   1   0      164.83      152.29      8.13 o 
   5   1   0      631.86      614.74     30.31 o 
   6   1   0      374.90      381.13     19.13 o 
   7   1   0       41.66       28.73      3.22 o 
   8   1   0        1.43       -0.47      1.99 o 
   9   1   0       19.72       26.91      7.93 o 
 -11   2   0       84.56      104.69     18.13 o 
 -10   2   0        3.96       10.05      4.35 o 
  -9   2   0       11.53       14.10      3.62 o 
  -8   2   0        2.81        4.15      2.85 o 
  -7   2   0       14.35        9.53      2.87 o 
  -6   2   0      173.04      219.90     20.29 o 
  -5   2   0      361.22      368.19     23.27 o 
  -4   2   0     1846.42     1826.08    111.90 o 
  -3   2   0     2829.04     2673.64    163.03 o 
  -2   2   0     4424.75     4121.78    222.27 o 
  -1   2   0        6.18       11.68      0.71 o 
   0   2   0    41496.75    27338.92   1491.88 o 
   1   2   0     1014.16     1040.04     57.31 o 
   2   2   0       91.69       85.55      4.71 o 
   3   2   0      340.72      325.43     16.24 o 
   4   2   0      582.36      652.53     32.10 o 
   5   2   0       11.85        5.64      1.75 o 
   6   2   0       15.97        9.84      3.37 o 
   7   2   0       21.55       23.88      4.27 o 
   8   2   0        1.62        0.31      2.57 o 
   9   2   0       20.91       23.70      8.29 o 
 -11   3   0        4.39        3.46      5.85 o 
 -10   3   0        3.27        4.88      3.73 o 
  -9   3   0        0.04       -0.36      2.53 o 
  -8   3   0       15.60       12.56      3.41 o 
  -7   3   0       29.21       28.49      3.59 o 
  -6   3   0      285.29      307.41     24.08 o 
  -5   3   0      208.31      192.31     12.51 o 
  -4   3   0       15.28       23.04      2.09 o 
  -3   3   0     1463.61     1378.29     66.30 o 
  -2   3   0      451.25      520.75     32.89 o 
  -1   3   0       86.34       98.66      4.03 o 
   0   3   0    11711.36    10256.59    410.32 o 
   1   3   0        3.92        6.02      1.00 o 
   2   3   0      225.27      241.20     13.73 o 
   3   3   0      146.10      180.68      9.59 o 
   4   3   0        3.45        0.88      1.28 o 
   5   3   0       78.21       85.18      5.71 o 
   6   3   0        8.36        9.27      2.29 o 
   7   3   0       81.35      101.59      7.05 o 
   8   3   0        0.00       -1.75      3.11 o 
 -11   4   0        0.10        4.81      6.34 o 
 -10   4   0       13.99        7.11      4.21 o 
  -9   4   0        0.20        1.77      2.80 o 
  -8   4   0       18.60       21.19      3.51 o 
  -7   4   0        8.31        6.73      1.98 o 
  -6   4   0      159.41      169.39     11.40 o 
  -5   4   0      699.22      684.91     37.43 o 
  -4   4   0      544.81      549.35     26.75 o 
  -3   4   0       24.39       22.01      1.84 o 
  -2   4   0       58.14       50.80      2.58 o 
  -1   4   0      251.69      249.81     10.39 o 
   0   4   0     1214.93     1369.36     59.24 o 
   1   4   0      116.26      103.64      5.19 o 
   2   4   0      271.62      251.43     11.46 o 
   3   4   0        3.70        1.95      1.41 o 
   4   4   0       14.27        8.34      3.15 o 
   5   4   0       50.98       52.39      4.44 o 
   6   4   0        2.19       -0.55      3.31 o 
   7   4   0       21.42        8.29      6.10 o 
 -11   5   0        4.58       -6.53      4.35 o 
 -10   5   0       47.31       53.71     11.06 o 
  -9   5   0        0.34        8.38      4.76 o 
  -8   5   0       67.91       60.04      5.50 o 
  -7   5   0       43.10       52.20      4.76 o 
  -6   5   0       24.69       26.22      3.73 o 
  -5   5   0        0.27        0.72      0.99 o 
  -4   5   0      575.47      726.35     32.28 o 
  -3   5   0       86.08       95.40      5.85 o 
  -2   5   0      518.79      574.36     23.56 o 
  -1   5   0      218.81      243.51     12.05 o 
   0   5   0      360.13      408.86     18.18 o 
   1   5   0      110.23      120.03      6.01 o 
   2   5   0       28.56       19.33      2.27 o 
   3   5   0       15.72       15.09      2.95 o 
   4   5   0       20.28       18.82      4.98 o 
   5   5   0       37.47       23.56      5.00 o 
   6   5   0        1.92       -3.37      4.31 o 
   7   5   0       22.85       18.78      7.56 o 
 -11   6   0        4.44       -5.73      4.68 o 
 -10   6   0       47.10       56.07     11.22 o 
  -9   6   0        2.79        4.52      3.84 o 
  -8   6   0      122.86      131.62     12.23 o 
  -7   6   0       45.49       61.05     11.77 o 
  -6   6   0       52.50       64.03      5.81 o 
  -5   6   0       19.48       22.92      3.15 o 
  -4   6   0     1420.20     1357.72     72.23 o 
  -3   6   0      232.59      241.98     13.73 o 
  -2   6   0        3.27        5.91      1.46 o 
  -1   6   0      571.68      592.25     28.79 o 
   0   6   0      140.06      159.92      9.05 o 
   1   6   0      334.27      322.15     16.25 o 
   2   6   0      114.05      116.32      9.12 o 
   3   6   0       52.71       59.83      7.27 o 
   4   6   0        7.86        9.60      3.92 o 
   5   6   0        0.40        0.62      3.38 o 
   6   6   0        6.25        5.73      6.02 o 
 -11   7   0        2.34       -2.07      4.80 o 
 -10   7   0       46.13       38.49      6.18 o 
  -9   7   0        7.03       12.35     11.34 o 
  -8   7   0       28.03       19.45      4.31 o 
  -7   7   0        3.95        2.62      2.22 o 
  -6   7   0       42.37       37.83      4.44 o 
  -5   7   0        5.92        2.99      2.13 o 
  -4   7   0        8.10       14.64      2.42 o 
  -3   7   0       22.60       34.34      3.26 o 
  -2   7   0      100.32       94.56      6.42 o 
  -1   7   0        5.95        7.53      2.41 o 
   0   7   0       14.94       11.84      2.49 o 
   1   7   0       11.81        6.78      3.20 o 
   2   7   0       10.50       11.49      3.63 o 
   3   7   0       36.99       50.08      7.17 o 
   4   7   0        1.20        5.21      4.68 o 
   5   7   0        1.69        5.08      5.24 o 
 -11   8   0        1.72       10.16      6.87 o 
 -10   8   0       30.83       26.79      5.55 o 
  -9   8   0       11.20        8.33      3.68 o 
  -8   8   0      106.02       98.91     14.84 o 
  -7   8   0       10.56       12.85      3.11 o 
  -6   8   0        4.26        4.70      2.40 o 
  -5   8   0       14.97       15.44      4.29 o 
  -4   8   0       21.26       17.34      3.77 o 
  -3   8   0      274.61      276.69     37.00 o 
  -2   8   0      512.60      465.44     29.79 o 
  -1   8   0      891.15      909.28     76.01 o 
   0   8   0        1.33        5.95      3.29 o 
   1   8   0      152.84      115.10     16.10 o 
   2   8   0        0.66        2.44      4.76 o 
   3   8   0       32.85       16.30      6.18 o 
   4   8   0        6.38        4.35      6.22 o 
 -11   9   0       70.64       56.89     13.03 o 
 -10   9   0       49.77       61.15      8.68 o 
  -9   9   0        7.19        4.71      3.73 o 
  -8   9   0        3.29       -2.49      2.90 o 
  -7   9   0        0.87       -1.05      2.97 o 
  -6   9   0        0.07        4.91      3.22 o 
  -5   9   0        0.13       -1.15      2.72 o 
  -4   9   0        7.04        3.17      2.99 o 
  -3   9   0       39.70       50.59      6.53 o 
  -2   9   0      123.41      113.93     13.97 o 
  -1   9   0       24.11       23.02     11.49 o 
   0   9   0       83.35       71.72     11.87 o 
   1   9   0        4.22       21.43      7.32 o 
   2   9   0        0.10        9.88      6.14 o 
 -10  10   0        0.25        2.32      5.94 o 
  -9  10   0        9.12        7.89      6.42 o 
  -8  10   0       25.58       32.35      6.28 o 
  -7  10   0       15.27       12.93      7.54 o 
  -6  10   0       45.89       59.90     22.12 o 
  -5  10   0       62.84       46.51      9.96 o 
  -4  10   0       10.20        9.23      5.94 o 
  -3  10   0      128.82      130.73     29.80 o 
  -2  10   0      180.99      154.84     16.16 o 
  -1  10   0       34.52       30.37      8.05 o 
   0  10   0       17.44       27.77      8.17 o 
   1  10   0        0.06       -0.53      5.53 o 
  -9  11   0        1.99        5.45      6.63 o 
  -8  11   0       41.44       28.70      8.99 o 
  -7  11   0        3.58        0.45      5.41 o 
  -6  11   0        4.57        4.80      5.73 o 
  -5  11   0        4.73        3.70      5.24 o 
  -4  11   0       20.63       34.56      9.43 o 
  -3  11   0        6.99       17.85      7.36 o 
  -2  11   0       29.82       39.59      6.85 o 
  -1  11   0       13.19       21.30      7.85 o 
  -7  12   0        2.22        6.10      6.95 o 
  -6  12   0       19.74        8.25      7.07 o 
  -5  12   0        0.00        2.36      5.73 o 
   5 -12   1        1.88       -2.28      5.53 o 
   6 -12   1        7.92       12.56      7.72 o 
   7 -12   1        1.84       -2.20      5.90 o 
   1 -11   1        0.41        1.26      5.61 o 
   2 -11   1       15.80       16.91      5.19 o 
   3 -11   1        0.52        4.15      5.94 o 
   4 -11   1        9.32        7.36      5.85 o 
   5 -11   1        2.48        2.20      6.18 o 
   6 -11   1        0.19        0.85      5.24 o 
   7 -11   1        7.11        2.68      6.42 o 
   8 -11   1        6.19       10.49      7.03 o 
   9 -11   1        0.33        5.37      6.79 o 
  -1 -10   1        3.96        4.76      5.81 o 
   0 -10   1       23.18       45.33     10.37 o 
   1 -10   1       10.98       10.59      4.32 o 
   2 -10   1       92.58       79.28     25.27 o 
   3 -10   1        0.01       -2.97      3.11 o 
   4 -10   1       14.87       10.77      6.42 o 
   5 -10   1       41.37       46.55     10.33 o 
   6 -10   1        3.30       -2.76      4.23 o 
   7 -10   1        4.30        5.97      4.25 o 
   8 -10   1        2.08        1.79      5.41 o 
   9 -10   1       34.06       50.74     11.26 o 
  10 -10   1       32.10       28.62      8.74 o 
  -2  -9   1        0.12        2.40      5.20 o 
  -1  -9   1        1.69        4.59      5.12 o 
   0  -9   1        4.89        6.55      5.04 o 
   1  -9   1       10.47        5.85      3.91 o 
   2  -9   1      541.81      558.28     42.65 o 
   3  -9   1      124.38      150.70     21.73 o 
   4  -9   1       10.46        7.27      3.24 o 
   5  -9   1       17.75       14.55     10.67 o 
   6  -9   1       23.28       20.45      4.57 o 
   7  -9   1       27.77       39.69      6.56 o 
   8  -9   1        8.40       13.24      4.28 o 
   9  -9   1        9.25        8.61      5.49 o 
  10  -9   1        3.91        0.81      3.97 o 
  11  -9   1       18.82       20.73     10.90 o 
  -4  -8   1        1.25        4.15      5.94 o 
  -3  -8   1        1.94       -1.26      4.76 o 
  -2  -8   1        0.70        2.60      4.88 o 
  -1  -8   1      133.39      171.61     21.55 o 
   0  -8   1       23.50       10.74      4.49 o 
   1  -8   1      538.76      586.59     49.80 o 
   2  -8   1      943.75      931.45     58.19 o 
   3  -8   1       28.71       40.71      4.47 o 
   4  -8   1        1.31        3.08      4.96 o 
   5  -8   1        2.91        1.55      2.68 o 
   6  -8   1       26.45       32.54      4.19 o 
   7  -8   1      102.29      123.15      9.86 o 
   8  -8   1       13.12       16.87      4.27 o 
   9  -8   1       14.05        9.00      3.88 o 
  10  -8   1       15.08        9.96      6.26 o 
  11  -8   1       20.50       10.16      6.91 o 
  -5  -7   1        0.56        3.82      5.73 o 
  -4  -7   1       24.51       23.06      5.20 o 
  -3  -7   1       70.14       80.33      9.76 o 
  -2  -7   1       99.08      102.36     10.28 o 
  -1  -7   1        0.34       -0.45      2.28 o 
   0  -7   1       28.28       35.24      3.62 o 
   1  -7   1        4.17        7.50      2.07 o 
   2  -7   1       15.31       19.15      2.59 o 
   3  -7   1       25.58       25.61      4.63 o 
   4  -7   1      106.72      100.71      6.58 o 
   5  -7   1      401.80      401.35     26.02 o 
   6  -7   1       71.72       83.07      7.18 o 
   7  -7   1       22.99       28.69      4.75 o 
   8  -7   1       28.75       26.03      4.62 o 
   9  -7   1        1.48       -1.31      2.93 o 
  10  -7   1        0.04       -3.75      3.21 o 
  11  -7   1        0.14       -2.56      4.96 o 
  -6  -6   1       11.70       10.57      5.85 o 
  -5  -6   1       58.43       44.83     29.88 o 
  -4  -6   1        0.48       -0.32      3.00 o 
  -3  -6   1       24.01       31.81      4.95 o 
  -2  -6   1      142.00      126.16     16.77 o 
  -1  -6   1      128.65      114.73      6.56 o 
   0  -6   1      103.92       91.02      4.92 o 
   1  -6   1      431.80      477.54     21.13 o 
   2  -6   1     1019.89     1018.13     44.16 o 
   3  -6   1      396.37      383.21     18.83 o 
   4  -6   1       82.15      120.31      8.20 o 
   5  -6   1       18.57       18.55      2.81 o 
   6  -6   1      192.27      182.92     16.34 o 
   7  -6   1        3.55        5.70      2.77 o 
   8  -6   1        6.71        6.49      2.99 o 
   9  -6   1       25.14       22.41      4.55 o 
  10  -6   1        0.03       -3.82      3.66 o 
  11  -6   1        9.19        7.24      6.34 o 
  -7  -5   1        1.74       -4.27      5.45 o 
  -6  -5   1        1.75       -3.10      3.02 o 
  -5  -5   1        1.15       -1.14      2.51 o 
  -4  -5   1       90.40      109.12     10.76 o 
  -3  -5   1       42.87       39.55      5.41 o 
  -2  -5   1      185.95      204.22      8.77 o 
  -1  -5   1      144.00      148.37      6.57 o 
   0  -5   1      408.98      378.29     16.89 o 
   1  -5   1      538.20      500.41     22.04 o 
   2  -5   1      683.88      602.39     24.27 o 
   3  -5   1       32.09       34.08      2.83 o 
   4  -5   1      483.59      418.98     26.88 o 
   5  -5   1       69.11       63.20      4.43 o 
   6  -5   1      310.34      298.83     19.38 o 
   7  -5   1       51.03       45.20      4.40 o 
   8  -5   1        1.94        4.32      3.10 o 
   9  -5   1      167.29      159.25     21.22 o 
  10  -5   1        1.14        2.15      4.59 o 
  11  -5   1        8.19        6.02      5.61 o 
  -8  -4   1        1.78        0.24      6.06 o 
  -7  -4   1        2.27        3.33      4.96 o 
  -6  -4   1       36.31       34.92      4.84 o 
  -5  -4   1       55.30       41.97      7.84 o 
  -4  -4   1      158.00      173.17      9.52 o 
  -3  -4   1       38.83       42.87      5.01 o 
  -2  -4   1      458.95      632.64     25.78 o 
  -1  -4   1       91.74       89.68      4.13 o 
   0  -4   1       10.83        6.47      1.01 o 
   1  -4   1       30.21       32.71      1.80 o 
   2  -4   1     3395.19     3275.61    153.08 o 
   3  -4   1       38.30       51.47      3.64 o 
   4  -4   1      139.14      110.79      5.71 o 
   5  -4   1        0.03        2.16      1.20 o 
   6  -4   1       53.97       61.89      5.10 o 
   7  -4   1       40.87       42.67      6.55 o 
   8  -4   1       62.59       68.02      7.74 o 
   9  -4   1       13.65       17.61      4.08 o 
  10  -4   1        1.22       -1.27      2.92 o 
  11  -4   1       39.41       16.02      6.95 o 
  -8  -3   1       10.81       14.71      4.71 o 
  -7  -3   1       16.41       20.38      3.98 o 
  -6  -3   1       99.83       99.67      6.56 o 
  -5  -3   1        1.19        1.62      1.58 o 
  -4  -3   1      273.98      258.40     13.34 o 
  -3  -3   1      180.07      229.07      9.81 o 
  -2  -3   1     1356.65     1460.27     70.13 o 
  -1  -3   1      419.92      361.59     13.89 o 
   0  -3   1     1879.95     1830.85     73.65 o 
   1  -3   1       10.37       10.43      0.98 o 
   2  -3   1     3772.91     3317.95    158.99 o 
   3  -3   1      297.20      291.21     14.17 o 
   4  -3   1      519.86      557.27     34.70 o 
   5  -3   1       29.90       31.51      3.13 o 
   6  -3   1        1.92        1.75      1.38 o 
   7  -3   1       13.22       26.86      6.43 o 
   8  -3   1        7.10        3.14      2.72 o 
   9  -3   1       98.93      108.80      9.77 o 
  10  -3   1        2.95        1.17      3.49 o 
  11  -3   1        0.01        5.45      6.26 o 
  -9  -2   1        1.55       10.25      6.46 o 
  -8  -2   1       33.71       29.53      4.06 o 
  -7  -2   1       12.48        8.08      2.21 o 
  -6  -2   1       14.76       14.37      2.30 o 
  -5  -2   1       47.32       52.99      7.11 o 
  -4  -2   1       87.69      120.26      8.26 o 
  -3  -2   1     2171.70     2205.09    105.63 o 
  -2  -2   1     1573.67     1635.78     78.94 o 
  -1  -2   1     2292.89     2179.43     95.71 o 
   0  -2   1      619.51      685.25     37.67 o 
   1  -2   1      333.59      300.60     13.49 o 
   2  -2   1     1053.13      815.12     39.90 o 
   3  -2   1      773.37      797.60     42.68 o 
   4  -2   1       80.44       77.47      5.30 o 
   5  -2   1        2.33        4.33      1.01 o 
   6  -2   1       28.97       25.77      2.22 o 
   7  -2   1        4.17        2.12      2.78 o 
   8  -2   1      134.04      141.49     13.37 o 
   9  -2   1       53.10       49.80      6.15 o 
  10  -2   1        8.25        9.96      4.27 o 
  11  -2   1       34.09       20.65      8.29 o 
 -10  -1   1        2.44       -2.44      6.14 o 
  -9  -1   1        0.36        5.47      4.49 o 
  -8  -1   1       23.78       26.75      6.34 o 
  -7  -1   1      127.58      135.77      9.07 o 
  -6  -1   1       42.48       49.31      3.93 o 
  -5  -1   1       57.97       58.71      6.97 o 
  -4  -1   1      492.19      519.11     25.42 o 
  -3  -1   1      302.69      356.46     17.55 o 
  -2  -1   1        5.67        9.90      1.05 o 
  -1  -1   1     1752.40     1643.16     72.68 o 
   0  -1   1      178.42      203.55     11.22 o 
   1  -1   1        4.21       13.93      1.38 o 
   2  -1   1      349.47      310.40     16.94 o 
   3  -1   1      665.17      735.17     45.60 o 
   4  -1   1     1026.19      995.89     52.96 o 
   5  -1   1      264.24      283.34     14.38 o 
   6  -1   1       72.94       74.06      5.46 o 
   7  -1   1        0.01        0.13      1.43 o 
   8  -1   1       68.92       80.74      6.90 o 
   9  -1   1        6.79        3.08      3.24 o 
  10  -1   1       56.49       53.02     11.79 o 
 -10   0   1        6.36        2.64      5.77 o 
  -9   0   1       58.12       50.67     11.51 o 
  -8   0   1       15.31       17.15      3.61 o 
  -7   0   1        0.39        0.67      1.60 o 
  -6   0   1       72.04       61.03      4.69 o 
  -5   0   1      223.87      227.01     11.70 o 
  -4   0   1       39.36       40.41      3.06 o 
  -3   0   1      540.76      526.35     28.25 o 
  -2   0   1     1406.83     1308.95     99.23 o 
  -1   0   1      525.66      363.60     23.07 o 
   1   0   1        0.75       -0.57      0.38 o 
   2   0   1        8.41       21.75      1.88 o 
   3   0   1      342.23      364.96     17.97 o 
   4   0   1      397.63      452.17     22.37 o 
   5   0   1      457.28      487.45     23.66 o 
   6   0   1       39.73       40.53      4.14 o 
   7   0   1        9.76        7.02      2.42 o 
   8   0   1        5.93        6.40      2.67 o 
   9   0   1       15.27       16.57      4.59 o 
  10   0   1       45.47       59.03     12.97 o 
 -10   1   1        5.09       -0.33      5.69 o 
  -9   1   1       58.08       60.93      7.00 o 
  -8   1   1       13.73        7.87      5.02 o 
  -7   1   1        0.52        0.08      1.53 o 
  -6   1   1      200.17      256.63     14.18 o 
  -5   1   1      193.72      213.09     11.86 o 
  -4   1   1      192.00      187.69     11.95 o 
  -3   1   1     2655.59     2578.25    195.58 o 
  -2   1   1     1648.56     1659.40     80.96 o 
  -1   1   1      157.46      178.43      9.44 o 
   0   1   1      447.27      405.66     22.06 o 
   1   1   1     9936.19     9172.38    497.10 o 
   2   1   1      149.79      131.71      6.88 o 
   3   1   1       57.33       46.88      3.18 o 
   4   1   1       61.49       61.02      4.06 o 
   5   1   1       15.14       18.73      2.30 o 
   6   1   1        7.40        4.32      1.78 o 
   7   1   1       11.38        9.85      2.29 o 
   8   1   1       15.09       14.71      2.78 o 
   9   1   1        9.44       11.12      6.51 o 
 -11   2   1       19.55       17.44      7.52 o 
 -10   2   1       48.49       41.77      6.96 o 
  -9   2   1       31.58       33.07      7.01 o 
  -8   2   1       86.91       72.21      8.22 o 
  -7   2   1       32.45       39.59      9.49 o 
  -6   2   1     2358.92     2343.52    122.96 o 
  -5   2   1       25.39       34.51      3.18 o 
  -4   2   1        6.23        6.04      1.63 o 
  -3   2   1       88.29       91.89      5.30 o 
  -2   2   1     1707.96     1686.03     81.72 o 
  -1   2   1     9868.22     8883.08    364.02 o 
   0   2   1      164.50      148.65      8.52 o 
   1   2   1     5756.20     5341.89    284.48 o 
   2   2   1       27.36       15.41      3.96 o 
   3   2   1       19.16       14.82      2.12 o 
   4   2   1      377.06      437.41     21.67 o 
   5   2   1      628.89      625.29     31.04 o 
   6   2   1       10.12       16.14      2.46 o 
   7   2   1       17.49       15.97      2.78 o 
   8   2   1        1.73       -1.69      2.50 o 
   9   2   1        0.03       -0.09      4.21 o 
 -11   3   1       17.25        7.07      6.06 o 
 -10   3   1        3.24        4.05      3.45 o 
  -9   3   1       51.26       61.86     10.16 o 
  -8   3   1       34.70       34.27     15.25 o 
  -7   3   1        4.86        2.37      1.61 o 
  -6   3   1     1021.96     1054.36     65.29 o 
  -5   3   1     1616.78     1659.11    101.97 o 
  -4   3   1       15.35       16.36      2.48 o 
  -3   3   1      416.51      380.32     18.63 o 
  -2   3   1       34.58       43.76      2.29 o 
  -1   3   1     9854.59     8942.57    357.88 o 
   0   3   1      748.43      749.30     35.90 o 
   1   3   1      196.43      199.29     11.35 o 
   2   3   1        1.58        0.42      0.98 o 
   3   3   1      420.80      394.74     19.64 o 
   4   3   1        0.01        0.15      1.33 o 
   5   3   1      113.87      124.25      8.16 o 
   6   3   1       16.71       15.23      2.61 o 
   7   3   1        1.92        0.87      2.23 o 
   8   3   1        7.81        7.31      3.68 o 
 -11   4   1       10.84        8.58      4.31 o 
 -10   4   1       85.31       87.50     10.03 o 
  -9   4   1        9.87       10.56      6.53 o 
  -8   4   1       51.05       48.55      4.86 o 
  -7   4   1      295.43      310.99     20.09 o 
  -6   4   1     1165.93     1162.98     71.91 o 
  -5   4   1      312.61      315.83     17.66 o 
  -4   4   1       12.92       13.48      1.34 o 
  -3   4   1      723.12      738.78     32.73 o 
  -2   4   1     1034.63     1043.02     42.00 o 
  -1   4   1     1306.15     1288.99     61.38 o 
   0   4   1      645.18      650.18     31.33 o 
   1   4   1     2909.09     2877.18    136.76 o 
   2   4   1       13.76       15.57      1.68 o 
   3   4   1      252.66      266.14     13.85 o 
   4   4   1        0.15        0.87      1.57 o 
   5   4   1       76.86       79.12      5.83 o 
   6   4   1        2.69        1.78      2.09 o 
   7   4   1        8.00       13.37      3.90 o 
 -12   5   1        0.50        6.87      6.22 o 
 -11   5   1        3.62        3.37      5.16 o 
 -10   5   1        9.87        6.42      5.04 o 
  -9   5   1       13.69       11.17      3.55 o 
  -8   5   1        6.54        4.53      2.08 o 
  -7   5   1      108.64      143.32     11.71 o 
  -6   5   1       99.03      133.16      8.15 o 
  -5   5   1     1117.36     1101.04     59.13 o 
  -4   5   1     1728.09     1750.13     77.12 o 
  -3   5   1      200.86      190.96      8.85 o 
  -2   5   1       13.54       24.70      2.23 o 
  -1   5   1     3300.68     3206.91    151.68 o 
   0   5   1      437.10      384.89     18.92 o 
   1   5   1     1197.03     1181.93     64.12 o 
   2   5   1        1.71        2.57      1.73 o 
   3   5   1        2.93        1.78      1.75 o 
   4   5   1        4.22        3.47      1.99 o 
   5   5   1        4.68        6.73      3.00 o 
   6   5   1       61.64       69.52     12.52 o 
   7   5   1        3.70       -2.72      5.04 o 
 -12   6   1        1.23       -3.86      5.24 o 
 -11   6   1       11.38        2.56      5.49 o 
 -10   6   1        0.22        1.54      4.51 o 
  -9   6   1       10.34       24.44      4.92 o 
  -8   6   1        4.52        1.26      2.63 o 
  -7   6   1       37.13       39.83      4.75 o 
  -6   6   1        3.00        4.67      2.00 o 
  -5   6   1       11.54       10.74      3.85 o 
  -4   6   1       98.21       86.41      5.71 o 
  -3   6   1       98.67       95.79      5.45 o 
  -2   6   1      431.26      450.68     20.25 o 
  -1   6   1     1633.90     1624.65     77.34 o 
   0   6   1      548.20      552.41     27.05 o 
   1   6   1       60.32       44.87      6.17 o 
   2   6   1      289.67      275.64     16.16 o 
   3   6   1       34.27       27.62      4.17 o 
   4   6   1        0.68        1.95      6.04 o 
   5   6   1        8.21        0.73      6.81 o 
   6   6   1        5.61       -0.08      5.41 o 
 -11   7   1        6.45        2.20      5.37 o 
 -10   7   1      106.56      107.92     11.46 o 
  -9   7   1        0.27       -3.81      2.76 o 
  -8   7   1       12.78       10.58      3.50 o 
  -7   7   1       67.99       78.37      7.15 o 
  -6   7   1       92.96      103.02      8.36 o 
  -5   7   1      466.90      531.52     34.31 o 
  -4   7   1      335.17      342.39     19.20 o 
  -3   7   1        0.33        0.71      1.57 o 
  -2   7   1      170.87      168.32     10.20 o 
  -1   7   1      143.85      171.05     10.42 o 
   0   7   1      151.23      153.61      9.64 o 
   1   7   1      362.04      359.37     23.91 o 
   2   7   1       82.59       74.06      8.45 o 
   3   7   1        9.54        5.58      6.81 o 
   4   7   1        1.14       -0.48      3.34 o 
   5   7   1        0.68       -4.72      5.04 o 
 -11   8   1        0.15       -5.26      3.76 o 
 -10   8   1       39.47       27.37     13.58 o 
  -9   8   1       13.39        6.86      3.88 o 
  -8   8   1       29.84       33.05      4.55 o 
  -7   8   1        0.06       -0.13      2.24 o 
  -6   8   1       31.97       34.85      4.54 o 
  -5   8   1       24.32       24.57      3.74 o 
  -4   8   1      298.25      299.16     20.15 o 
  -3   8   1       83.35       85.11      7.10 o 
  -2   8   1       37.10       44.71      4.91 o 
  -1   8   1      130.81      128.35     15.45 o 
   0   8   1      168.01      186.57     22.65 o 
   1   8   1       22.43       31.59      7.68 o 
   2   8   1        9.68        2.44      5.12 o 
   3   8   1        2.80        1.42      5.00 o 
 -11   9   1        6.15       10.37      5.25 o 
 -10   9   1       30.09       28.79      8.99 o 
  -9   9   1        0.02       -5.04      3.36 o 
  -8   9   1        1.48        0.96      2.80 o 
  -7   9   1        0.09        0.17      2.59 o 
  -6   9   1       14.86       20.47      4.47 o 
  -5   9   1        6.57        4.40      3.26 o 
  -4   9   1       27.27       39.35      5.89 o 
  -3   9   1        7.73       19.18      4.46 o 
  -2   9   1        7.67        3.58      3.35 o 
  -1   9   1       54.70       39.56      6.19 o 
   0   9   1        0.85       -5.08      4.76 o 
   1   9   1        1.62       24.80      7.20 o 
   2   9   1        0.59       -3.58      4.63 o 
 -10  10   1        1.96        2.14      4.55 o 
  -9  10   1       73.21       80.58     14.43 o 
  -8  10   1        3.49        3.82      5.29 o 
  -7  10   1       14.08       27.61     12.42 o 
  -6  10   1       15.66       13.78      6.73 o 
  -5  10   1        8.13       -0.34      4.03 o 
  -4  10   1       49.08       58.10     11.26 o 
  -3  10   1       21.70       29.59      6.51 o 
  -2  10   1        0.74        0.64      3.54 o 
  -1  10   1       21.08        0.85      5.29 o 
   0  10   1        0.01        1.99      5.69 o 
  -9  11   1        1.98       -0.61      5.61 o 
  -8  11   1       11.69       19.76      8.09 o 
  -7  11   1        1.05        6.18      5.61 o 
  -6  11   1        1.70        1.18      4.84 o 
  -5  11   1        0.08       -5.69      4.84 o 
  -4  11   1       11.24        7.68      6.71 o 
  -3  11   1        0.14        3.90      5.49 o 
  -2  11   1       17.32        6.38      6.22 o 
  -7  12   1        2.72        4.19      6.30 o 
  -6  12   1        0.17        0.65      5.45 o 
  -5  12   1        4.42        8.54      6.02 o 
   5 -12   2        1.90       -0.69      6.18 o 
   6 -12   2       23.58       22.16      8.50 o 
   1 -11   2        4.38       -3.66      5.37 o 
   2 -11   2        6.35        9.79      4.67 o 
   3 -11   2        0.27       -7.03      4.76 o 
   4 -11   2        0.51        4.92      6.18 o 
   5 -11   2        0.55       -0.37      5.37 o 
   6 -11   2        3.15       -1.75      5.85 o 
   7 -11   2        0.19       -4.23      4.76 o 
   8 -11   2        3.79        3.70      6.06 o 
   9 -11   2        0.14       -3.37      6.14 o 
  -1 -10   2        5.64        7.56      6.10 o 
   0 -10   2        3.88       -2.76      4.63 o 
   1 -10   2        2.76       -1.34      3.69 o 
   2 -10   2       36.09       29.06      5.66 o 
   3 -10   2        3.33        3.32      3.46 o 
   4 -10   2        4.10        9.31      6.34 o 
   5 -10   2        3.27        0.73      4.92 o 
   6 -10   2       50.34       72.94     13.05 o 
   7 -10   2        0.43        5.00      5.53 o 
   8 -10   2        7.82        6.18      6.38 o 
   9 -10   2        0.12        6.42      5.85 o 
  10 -10   2        0.63        0.33      5.57 o 
  -2  -9   2       19.31       18.99      7.40 o 
  -1  -9   2        3.09       11.79      6.02 o 
   0  -9   2        2.56        2.63      3.43 o 
   1  -9   2      127.77      159.16     17.83 o 
   2  -9   2        6.47       17.07     11.61 o 
   3  -9   2       16.62       19.32      4.52 o 
   4  -9   2        0.05       -1.71      3.98 o 
   5  -9   2       73.75       69.31      8.47 o 
   6  -9   2        7.35       10.45      3.94 o 
   7  -9   2       59.92       73.59     13.29 o 
   8  -9   2        1.69       -1.54      4.43 o 
   9  -9   2        6.04        6.02      3.90 o 
  10  -9   2        2.67        6.60      4.37 o 
  11  -9   2        5.04        1.74      5.73 o 
  -4  -8   2        0.21       -5.41      4.96 o 
  -3  -8   2        0.80        0.85      4.68 o 
  -2  -8   2        9.73        7.93      5.20 o 
  -1  -8   2       88.99      126.77     16.95 o 
   0  -8   2      261.08      238.87     15.86 o 
   1  -8   2       50.97       40.33      4.87 o 
   2  -8   2        4.60       13.35      3.12 o 
   3  -8   2      465.41      484.21     26.29 o 
   4  -8   2        5.52        6.38      2.86 o 
   5  -8   2       63.24       61.60      7.45 o 
   6  -8   2        0.47        1.53      2.24 o 
   7  -8   2       17.60       10.25      5.00 o 
   8  -8   2        7.39        0.52      3.12 o 
   9  -8   2        0.15        0.01      2.89 o 
  10  -8   2        5.52       -4.44      3.33 o 
  11  -8   2        0.20        3.86      5.61 o 
  -5  -7   2        0.06       -5.57      4.96 o 
  -4  -7   2       83.35       77.57      9.34 o 
  -3  -7   2        0.27        0.24      2.70 o 
  -2  -7   2       30.02       30.63      5.02 o 
  -1  -7   2       10.82       10.63      2.81 o 
   0  -7   2      198.13      201.97     13.41 o 
   1  -7   2      805.95      788.86     42.36 o 
   2  -7   2       25.55       20.68      3.65 o 
   3  -7   2      164.62      181.98     10.61 o 
   4  -7   2      144.74      149.14      8.07 o 
   5  -7   2      430.27      451.83     29.54 o 
   6  -7   2       82.52       98.95      9.69 o 
   7  -7   2      117.87      113.98     10.93 o 
   8  -7   2        6.62        6.70      3.23 o 
   9  -7   2       17.07       13.07      4.09 o 
  10  -7   2        0.32        1.38      4.11 o 
  11  -7   2        3.88       -0.98      5.16 o 
  -6  -6   2        0.00        5.94      5.77 o 
  -5  -6   2       38.76       30.27      5.64 o 
  -4  -6   2       31.42       21.35      4.65 o 
  -3  -6   2       24.66       21.75      4.47 o 
  -2  -6   2       13.92       17.77      3.69 o 
  -1  -6   2      399.02      377.93     18.78 o 
   0  -6   2        7.56        4.09      1.48 o 
   1  -6   2      143.45      144.86      8.80 o 
   2  -6   2       25.55       21.80      1.72 o 
   3  -6   2      340.65      366.94     18.00 o 
   4  -6   2       83.40      101.30      5.68 o 
   5  -6   2        5.52        0.46      1.75 o 
   6  -6   2      268.27      274.92     22.21 o 
   7  -6   2       35.76       42.02      9.68 o 
   8  -6   2      219.60      219.96     18.46 o 
   9  -6   2        6.84        2.30      3.72 o 
  10  -6   2       31.03       35.70      9.03 o 
  11  -6   2        0.24       -0.77      5.69 o 
  -7  -5   2        2.34       -0.28      4.92 o 
  -6  -5   2        8.54        8.15      3.96 o 
  -5  -5   2        3.70       -0.31      2.89 o 
  -4  -5   2       15.16       13.77      3.52 o 
  -3  -5   2        8.01        5.13      2.87 o 
  -2  -5   2       15.89       14.24      2.08 o 
  -1  -5   2       25.18       23.78      1.77 o 
   0  -5   2       32.13       30.53      2.13 o 
   1  -5   2       36.81       54.66      3.05 o 
   2  -5   2      196.81      180.22      8.34 o 
   3  -5   2     2003.89     1930.32    100.58 o 
   4  -5   2      423.11      340.34     14.25 o 
   5  -5   2      722.70      698.91     43.73 o 
   6  -5   2       20.56       26.35      3.71 o 
   7  -5   2        9.82        9.09      2.20 o 
   8  -5   2       45.01       48.48      6.32 o 
   9  -5   2        2.34        1.06      3.98 o 
  10  -5   2        2.48        5.33      5.33 o 
  11  -5   2        6.15       14.64      7.20 o 
  -8  -4   2       21.39       23.26      8.05 o 
  -7  -4   2       13.43       10.16      5.41 o 
  -6  -4   2       15.05       19.35      4.55 o 
  -5  -4   2       22.87       14.10      2.55 o 
  -4  -4   2       90.48       77.33      4.99 o 
  -3  -4   2        3.94        5.18      1.21 o 
  -2  -4   2      136.00      119.33      6.45 o 
  -1  -4   2       42.60       47.67      2.52 o 
   0  -4   2      412.49      400.53     16.51 o 
   1  -4   2     1279.84     1228.92     46.42 o 
   2  -4   2     1133.81     1075.80     50.84 o 
   3  -4   2      304.28      306.83     12.75 o 
   4  -4   2       71.31       51.20      3.08 o 
   5  -4   2        0.57        1.82      1.34 o 
   6  -4   2       10.81       10.75      3.47 o 
   7  -4   2      247.34      221.74     25.46 o 
   8  -4   2      758.50      782.62     61.31 o 
   9  -4   2        9.07        4.08      2.97 o 
  10  -4   2        3.85        8.06      5.83 o 
  11  -4   2        7.45        2.85      5.81 o 
  -8  -3   2        6.54        5.45      5.29 o 
  -7  -3   2        1.88        2.90      3.12 o 
  -6  -3   2        4.44        3.87      1.82 o 
  -5  -3   2       58.76       84.95      5.57 o 
  -4  -3   2        8.20        1.73      1.47 o 
  -3  -3   2      926.36      944.10     37.84 o 
  -2  -3   2       13.89       34.76      2.17 o 
  -1  -3   2      163.66      189.53      7.55 o 
   0  -3   2      535.19      574.54     21.85 o 
   1  -3   2      248.46      258.78     11.55 o 
   2  -3   2      821.56      697.57     26.72 o 
   3  -3   2       14.19       21.73      1.73 o 
   4  -3   2       91.01      103.64      6.13 o 
   5  -3   2      131.94      131.40      7.90 o 
   6  -3   2       11.23       14.96      2.42 o 
   7  -3   2       13.92       12.12      3.10 o 
   8  -3   2      120.01      127.09     10.53 o 
   9  -3   2        0.06       -0.78      2.59 o 
  10  -3   2        0.00        4.01      3.57 o 
  11  -3   2       31.38       22.24      8.58 o 
  -9  -2   2        0.89       -7.52      5.16 o 
  -8  -2   2       23.27       13.63      5.95 o 
  -7  -2   2        1.94        2.05      2.00 o 
  -6  -2   2        8.56       12.43      2.44 o 
  -5  -2   2      452.72      424.91     21.09 o 
  -4  -2   2      104.19       72.26      4.29 o 
  -3  -2   2        0.04        1.29      0.84 o 
  -2  -2   2       56.84       66.77      3.39 o 
  -1  -2   2      253.86      197.77      8.84 o 
   0  -2   2      674.49      674.62     32.76 o 
   1  -2   2     7550.65     7360.38    323.67 o 
   2  -2   2      133.49      140.97      5.87 o 
   3  -2   2      514.95      480.83     23.12 o 
   4  -2   2       63.14       65.68      4.42 o 
   5  -2   2       16.81       11.43      1.46 o 
   6  -2   2       17.96       17.77      1.83 o 
   7  -2   2       59.81       77.71     12.13 o 
   8  -2   2      172.79      184.85     12.28 o 
   9  -2   2        0.93       -1.63      2.67 o 
  10  -2   2        0.17       -3.11      3.42 o 
  11  -2   2       16.58       16.30      8.94 o 
 -10  -1   2        0.72        9.72      7.32 o 
  -9  -1   2       22.87       18.34      7.60 o 
  -8  -1   2      190.09      167.62     13.15 o 
  -7  -1   2       44.23       30.92      3.65 o 
  -6  -1   2       42.05       43.38      3.89 o 
  -5  -1   2      254.53      214.75     12.46 o 
  -4  -1   2       72.61       80.88      6.12 o 
  -3  -1   2     1032.29      990.80     53.31 o 
  -2  -1   2        7.99        3.46      1.13 o 
  -1  -1   2     2723.98     2719.66    146.58 o 
   0  -1   2      108.67       79.98      5.37 o 
   1  -1   2     2859.47     2950.07    142.67 o 
   2  -1   2      219.27      208.04     11.76 o 
   3  -1   2       42.27       53.58      3.85 o 
   4  -1   2      415.22      402.05     19.77 o 
   5  -1   2        2.37        1.06      1.10 o 
   6  -1   2      105.64      116.44      6.89 o 
   7  -1   2       82.64       83.05      6.82 o 
   8  -1   2       24.98       21.81      7.50 o 
   9  -1   2        0.03        0.07      2.81 o 
  10  -1   2        2.03        6.22      6.30 o 
 -10   0   2       17.69       13.05      6.75 o 
  -9   0   2       50.39       46.84      9.47 o 
  -8   0   2      139.54      151.02     10.61 o 
  -7   0   2      163.76      169.51     12.80 o 
  -6   0   2       87.09       69.21      5.13 o 
  -5   0   2      995.32     1011.04     53.38 o 
  -4   0   2       10.02       16.41      1.71 o 
  -3   0   2     1692.74     1691.83    103.00 o 
  -2   0   2     4537.70     3951.60    299.72 o 
  -1   0   2      329.50      362.24     17.60 o 
   0   0   2      359.18      336.64     16.48 o 
   1   0   2     3944.99     3563.31    173.39 o 
   2   0   2     4731.15     4596.13    248.60 o 
   3   0   2       83.01       83.65      4.77 o 
   4   0   2       31.43       42.75      3.20 o 
   5   0   2      538.70      574.31     28.38 o 
   6   0   2       15.45       16.48      3.06 o 
   7   0   2        4.20        2.77      1.88 o 
   8   0   2        9.15       10.25      2.92 o 
   9   0   2       25.81       23.69      5.78 o 
  10   0   2       16.16        4.96      6.26 o 
 -11   1   2       12.62        1.18      6.46 o 
 -10   1   2       88.55      107.86     17.40 o 
  -9   1   2       97.42      103.93      9.42 o 
  -8   1   2        0.53        0.54      2.16 o 
  -7   1   2      101.95      112.46      8.36 o 
  -6   1   2      320.08      279.99     15.41 o 
  -5   1   2     1348.84     1410.05     74.02 o 
  -4   1   2      422.78      442.98     23.46 o 
  -3   1   2      872.10      844.80     45.33 o 
  -2   1   2       16.83        6.43      1.14 o 
  -1   1   2       49.23       83.78      3.99 o 
   0   1   2     1765.37     1659.67     81.00 o 
   1   1   2     5133.37     4133.44    198.81 o 
   2   1   2     1211.78     1068.59     51.32 o 
   3   1   2      205.98      187.47     11.11 o 
   4   1   2     1123.59     1189.28     57.31 o 
   5   1   2      163.93      156.23      8.72 o 
   6   1   2       98.06      102.74      9.65 o 
   7   1   2        2.58        1.12      1.80 o 
   8   1   2       15.58       15.21      2.99 o 
   9   1   2        0.22        3.77      4.22 o 
 -11   2   2        9.00       -5.12      4.84 o 
 -10   2   2      205.00      201.81     18.70 o 
  -9   2   2       17.79       10.68      3.96 o 
  -8   2   2       38.05       30.51      5.03 o 
  -7   2   2        0.00        0.56      1.54 o 
  -6   2   2       63.69       77.53      4.97 o 
  -5   2   2     1191.33     1130.46     69.69 o 
  -4   2   2        4.69        9.50      1.36 o 
  -3   2   2      219.77      178.22     10.06 o 
  -2   2   2     8824.43     8229.33    361.60 o 
  -1   2   2       42.27       42.66      2.36 o 
   0   2   2      378.62      384.59     18.74 o 
   1   2   2     1616.11     1310.71     69.73 o 
   2   2   2      198.53      185.98      9.60 o 
   3   2   2        1.56        1.71      1.13 o 
   4   2   2      316.14      361.37     20.78 o 
   5   2   2       51.26       56.73      4.40 o 
   6   2   2        0.07       -0.38      1.71 o 
   7   2   2       24.17       23.53      3.64 o 
   8   2   2        0.37       -0.99      3.59 o 
   9   2   2       10.15        5.62      4.81 o 
 -11   3   2        2.08       13.13      6.42 o 
 -10   3   2       41.69       42.98      6.65 o 
  -9   3   2       47.64       50.99     10.16 o 
  -8   3   2       26.75       31.86      3.79 o 
  -7   3   2      796.47      872.71     54.40 o 
  -6   3   2      132.62      105.84      7.65 o 
  -5   3   2       50.71       49.01      5.09 o 
  -4   3   2        0.20       -0.09      0.81 o 
  -3   3   2       22.11       21.64      1.69 o 
  -2   3   2      929.17      891.91     39.28 o 
  -1   3   2       96.96       88.28      4.31 o 
   0   3   2        7.18       12.90      1.38 o 
   1   3   2      580.65      626.31     34.18 o 
   2   3   2      994.21      923.61     50.06 o 
   3   3   2       16.43       10.38      1.82 o 
   4   3   2      330.53      360.47     18.32 o 
   5   3   2       12.32        7.25      2.89 o 
   6   3   2        1.40       -0.83      1.99 o 
   7   3   2        0.42        0.12      2.09 o 
   8   3   2        0.00        2.72      3.49 o 
 -11   4   2        2.60        2.98      3.95 o 
 -10   4   2       10.76        8.82      3.76 o 
  -9   4   2       71.11       68.01      9.41 o 
  -8   4   2       56.92       69.50      5.95 o 
  -7   4   2      308.84      388.83     24.63 o 
  -6   4   2       25.09       19.99      3.61 o 
  -5   4   2      422.01      453.10     24.73 o 
  -4   4   2      207.51      241.31     13.42 o 
  -3   4   2       40.95       42.64      2.47 o 
  -2   4   2      315.47      333.20     13.70 o 
  -1   4   2      492.58      468.68     20.86 o 
   0   4   2        0.00       -1.27      0.85 o 
   1   4   2      347.04      371.35     18.39 o 
   2   4   2       27.11       28.65      2.27 o 
   3   4   2      179.28      186.87     10.27 o 
   4   4   2       63.15       68.00      5.15 o 
   5   4   2        0.23       -2.64      2.15 o 
   6   4   2       14.43        9.18      2.70 o 
   7   4   2       25.22       28.91      7.37 o 
 -12   5   2        2.38       -3.42      5.65 o 
 -11   5   2       10.76        4.15      5.49 o 
 -10   5   2        0.00        0.20      4.68 o 
  -9   5   2       45.56       54.22      9.82 o 
  -8   5   2        2.09        2.21      1.84 o 
  -7   5   2       25.50       23.83      3.47 o 
  -6   5   2       48.92       63.67      4.64 o 
  -5   5   2       11.22       18.22      4.03 o 
  -4   5   2      503.95      544.86     24.34 o 
  -3   5   2      833.96      784.49     34.52 o 
  -2   5   2      701.91      793.86     34.61 o 
  -1   5   2      125.74      151.56      7.33 o 
   0   5   2      535.93      505.82     24.75 o 
   1   5   2      265.62      289.00     14.74 o 
   2   5   2        0.38        1.96      1.47 o 
   3   5   2        4.79        3.23      1.84 o 
   4   5   2      172.43      176.56     13.70 o 
   5   5   2        2.18        2.54      2.35 o 
   6   5   2        0.16       -2.15      4.59 o 
 -12   6   2        3.07        1.54      5.04 o 
 -11   6   2        0.44       -2.32      4.59 o 
 -10   6   2       11.06       10.28      4.76 o 
  -9   6   2       27.81       26.14      8.03 o 
  -8   6   2        6.42        7.29      3.22 o 
  -7   6   2        1.25        3.39      2.61 o 
  -6   6   2      592.97      594.53     38.22 o 
  -5   6   2       22.56       20.42      3.05 o 
  -4   6   2      105.49      104.82      5.89 o 
  -3   6   2      130.31      168.95      8.84 o 
  -2   6   2      344.65      357.51     16.28 o 
  -1   6   2       39.74       48.62      4.45 o 
   0   6   2       11.67       14.52      2.76 o 
   1   6   2        0.70       -2.11      1.92 o 
   2   6   2      103.19      100.36      6.45 o 
   3   6   2       37.66       48.91      4.99 o 
   4   6   2        0.51        8.33      3.75 o 
   5   6   2        7.63        0.57      4.51 o 
 -12   7   2        1.10        6.51      6.95 o 
 -11   7   2       75.95       74.24     13.82 o 
 -10   7   2      127.33      182.66     16.79 o 
  -9   7   2      166.98      171.59     23.07 o 
  -8   7   2        1.14        3.72      2.63 o 
  -7   7   2       22.85       25.20      7.04 o 
  -6   7   2       20.36       19.12      3.60 o 
  -5   7   2       59.21       70.14      6.44 o 
  -4   7   2      125.75      140.02      8.71 o 
  -3   7   2       90.36       83.33      5.89 o 
  -2   7   2      183.91      164.81     10.06 o 
  -1   7   2        2.13        5.68      2.11 o 
   0   7   2     2200.44     2250.92    107.37 o 
   1   7   2      289.99      343.86     23.07 o 
   2   7   2        0.99        1.76      3.23 o 
   3   7   2       33.09       31.68      5.91 o 
   4   7   2       37.51       43.31      7.17 o 
 -11   8   2       52.13       39.83      7.02 o 
 -10   8   2       31.15       30.56      6.08 o 
  -9   8   2        9.70        9.53      4.05 o 
  -8   8   2      121.76      122.96     10.28 o 
  -7   8   2        0.38        3.80      2.64 o 
  -6   8   2      435.21      430.09     28.44 o 
  -5   8   2       14.33       19.35      3.45 o 
  -4   8   2      213.33      226.98     13.35 o 
  -3   8   2        0.47        2.40      1.92 o 
  -2   8   2      163.89      151.30     23.08 o 
  -1   8   2      243.00      256.28     19.51 o 
   0   8   2      139.61      135.58     13.46 o 
   1   8   2       59.35       99.00     15.04 o 
   2   8   2       26.05       21.75      6.91 o 
   3   8   2        2.55       -2.76      5.16 o 
 -11   9   2      149.23      177.70     17.25 o 
 -10   9   2       48.15       42.87     17.73 o 
  -9   9   2       58.24       66.15     16.91 o 
  -8   9   2        0.08        1.03      2.79 o 
  -7   9   2       28.20       20.35      3.95 o 
  -6   9   2       99.87      118.08      9.91 o 
  -5   9   2       16.46       16.50     13.99 o 
  -4   9   2       27.08       37.30      5.96 o 
  -3   9   2       65.70       72.14      6.68 o 
  -2   9   2       63.82       88.81     12.24 o 
  -1   9   2       36.09       47.01     17.38 o 
   0   9   2      298.42      288.75     33.22 o 
   1   9   2       43.69       38.05      9.35 o 
   2   9   2        2.12        2.24      5.57 o 
 -10  10   2        0.24       -1.65      4.33 o 
  -9  10   2        6.95       -4.20      4.13 o 
  -8  10   2       25.69       29.48      8.66 o 
  -7  10   2        1.83        4.13      3.40 o 
  -6  10   2       36.44       36.00      6.37 o 
  -5  10   2       82.68      103.76     11.36 o 
  -4  10   2       10.78       10.09      4.24 o 
  -3  10   2       16.27       28.76      8.99 o 
  -2  10   2       36.93       39.95      7.81 o 
  -1  10   2       41.80       68.22     12.24 o 
   0  10   2        9.39       19.43      7.16 o 
  -9  11   2        0.15       11.10      7.44 o 
  -8  11   2        1.17        0.49      5.37 o 
  -7  11   2        2.84        5.41      5.77 o 
  -6  11   2       13.34       12.64      7.11 o 
  -5  11   2       26.10        9.15      6.10 o 
  -4  11   2       18.41       12.52      6.59 o 
  -3  11   2        5.15       -0.08      5.37 o 
  -2  11   2        0.24        6.55      5.73 o 
  -6  12   2        0.39       -2.20      5.85 o 
   5 -12   3        6.30       -0.89      5.41 o 
   6 -12   3        1.22        5.00      6.30 o 
   1 -11   3        1.70        0.45      5.61 o 
   2 -11   3        0.58       -3.08      3.93 o 
   3 -11   3        0.14        9.76      6.91 o 
   4 -11   3       80.75       81.35     15.08 o 
   5 -11   3        3.13        6.63      5.98 o 
   6 -11   3        2.83        3.46      5.45 o 
   7 -11   3       20.47       31.18      9.55 o 
   8 -11   3        0.00        2.20      6.18 o 
   9 -11   3        0.32        4.84      6.42 o 
  -1 -10   3       17.64       14.11      6.67 o 
   0 -10   3        5.33        2.97      5.69 o 
   1 -10   3        0.32       -1.54      3.75 o 
   2 -10   3       61.86       72.30     10.06 o 
   3 -10   3       32.78       32.63      7.56 o 
   4 -10   3       80.79       60.90     12.48 o 
   5 -10   3       17.76       19.76      7.32 o 
   6 -10   3        0.53        1.14      5.08 o 
   7 -10   3        4.06       -3.01      5.61 o 
   8 -10   3        0.78       -2.03      5.57 o 
   9 -10   3        0.23        1.38      5.29 o 
  10 -10   3       20.27        7.48      7.16 o 
  -2  -9   3       10.97       11.91      6.26 o 
  -1  -9   3        1.69       -5.18      3.46 o 
   0  -9   3        8.62       12.19      3.43 o 
   1  -9   3      133.00      138.64     10.69 o 
   2  -9   3        0.01       -2.93      2.43 o 
   3  -9   3      147.17      160.68     12.58 o 
   4  -9   3      387.55      444.24     35.23 o 
   5  -9   3       25.93       27.32      8.17 o 
   6  -9   3        0.09       -0.89      4.96 o 
   7  -9   3       58.92       62.00     11.95 o 
   8  -9   3        0.69       -1.30      5.08 o 
   9  -9   3        3.11       -6.26      4.55 o 
  10  -9   3        1.00       -1.71      5.73 o 
  -4  -8   3       20.40       17.12      7.28 o 
  -3  -8   3        0.16       -1.38      4.76 o 
  -2  -8   3       29.42       29.68      7.77 o 
  -1  -8   3       11.60       17.56      6.14 o 
   0  -8   3       39.09       44.55      5.12 o 
   1  -8   3        0.56       -2.15      2.21 o 
   2  -8   3       35.48       50.07      5.29 o 
   3  -8   3       26.37       34.30      4.23 o 
   4  -8   3        0.01       -2.43      3.63 o 
   5  -8   3        0.02        0.81      2.27 o 
   6  -8   3       54.08       74.20     12.89 o 
   7  -8   3       54.21       55.86      7.03 o 
   8  -8   3       15.73       15.31      4.47 o 
   9  -8   3        6.69        5.23      5.04 o 
  10  -8   3        8.31       12.53      4.57 o 
  11  -8   3        4.57        8.66      6.34 o 
  -5  -7   3        6.40        2.72      5.45 o 
  -4  -7   3        0.07       -4.18      2.79 o 
  -3  -7   3        9.37        8.97      3.36 o 
  -2  -7   3        4.05       -2.91      2.46 o 
  -1  -7   3       59.04       60.16      6.62 o 
   0  -7   3        0.46       -1.69      3.18 o 
   1  -7   3      753.34      749.00     45.83 o 
   2  -7   3       72.31       87.39      6.82 o 
   3  -7   3       58.84       58.34      6.72 o 
   4  -7   3        0.03        0.31      2.22 o 
   5  -7   3       82.07       98.24      9.10 o 
   6  -7   3      403.37      439.10     35.68 o 
   7  -7   3       97.89      101.19     10.06 o 
   8  -7   3        2.86        4.67      3.37 o 
   9  -7   3        4.21        4.67      6.59 o 
  10  -7   3        0.00        0.33      4.47 o 
  11  -7   3        1.12       -3.90      4.80 o 
  -6  -6   3        2.92        4.15      5.81 o 
  -5  -6   3       29.06       14.01      4.38 o 
  -4  -6   3        6.25        3.52      2.98 o 
  -3  -6   3      228.76      221.35     18.44 o 
  -2  -6   3       39.26       40.66      3.94 o 
  -1  -6   3      117.87      107.01      8.28 o 
   0  -6   3       17.41       17.56      2.02 o 
   1  -6   3      184.53      174.69      9.17 o 
   2  -6   3       18.40       28.74      1.99 o 
   3  -6   3        2.39        2.80      1.15 o 
   4  -6   3      122.91      156.69      8.32 o 
   5  -6   3        0.08        0.41      1.61 o 
   6  -6   3       37.49       44.54      5.76 o 
   7  -6   3      127.30      115.58     10.82 o 
   8  -6   3       48.14       39.09      5.76 o 
   9  -6   3        0.17       -1.79      3.66 o 
  10  -6   3        0.09        8.70      5.98 o 
  11  -6   3        4.07        3.17      5.37 o 
  -7  -5   3        0.03        2.36      5.85 o 
  -6  -5   3        9.69       12.75      4.19 o 
  -5  -5   3      180.36      213.18     18.53 o 
  -4  -5   3        7.78        9.17      3.10 o 
  -3  -5   3        5.85        6.06      2.53 o 
  -2  -5   3       51.71       47.66      3.50 o 
  -1  -5   3        4.48        2.82      1.22 o 
   0  -5   3      276.09      272.46     11.54 o 
   1  -5   3      150.15      143.52      6.85 o 
   2  -5   3      219.43      210.18      8.32 o 
   3  -5   3       56.81       40.04      2.82 o 
   4  -5   3      184.87      170.60      7.32 o 
   5  -5   3       71.64       69.82      4.74 o 
   6  -5   3      334.70      360.62     23.29 o 
   7  -5   3        0.00       -0.58      1.79 o 
   8  -5   3        1.63        5.46      3.02 o 
   9  -5   3        3.12       -1.87      3.54 o 
  10  -5   3        0.01       -5.81      3.98 o 
  11  -5   3        0.24        5.65      5.77 o 
  -8  -4   3        1.81        0.45      5.94 o 
  -7  -4   3       11.56       16.18      6.10 o 
  -6  -4   3       12.57       23.04      7.07 o 
  -5  -4   3        0.45       -0.79      2.30 o 
  -4  -4   3        4.02        2.38      1.63 o 
  -3  -4   3        2.73        3.24      1.14 o 
  -2  -4   3      525.78      511.22     20.97 o 
  -1  -4   3      248.34      276.11     10.89 o 
   0  -4   3        0.48        0.35      0.74 o 
   1  -4   3     1222.43     1074.31     43.52 o 
   2  -4   3        5.99        4.81      0.63 o 
   3  -4   3      213.98      279.69     11.59 o 
   4  -4   3      393.41      357.47     19.29 o 
   5  -4   3        7.95        6.22      1.43 o 
   6  -4   3      305.61      310.12     20.01 o 
   7  -4   3       96.29      119.42      8.94 o 
   8  -4   3       20.88       25.09      4.54 o 
   9  -4   3        3.78       -3.14      4.15 o 
  10  -4   3        0.05       -1.82      3.21 o 
  11  -4   3        0.19        7.16      6.51 o 
  -8  -3   3        4.63        5.08      5.00 o 
  -7  -3   3        3.06        9.35      2.98 o 
  -6  -3   3       96.64      118.08      9.23 o 
  -5  -3   3        8.82        0.55      1.75 o 
  -4  -3   3      647.17      687.13     36.70 o 
  -3  -3   3      126.67      125.67      6.00 o 
  -2  -3   3        0.46       12.43      1.64 o 
  -1  -3   3      516.89      502.65     20.62 o 
   0  -3   3      563.89      578.99     25.30 o 
   1  -3   3      113.56       98.08      4.21 o 
   2  -3   3     1899.09     2139.35     75.81 o 
   3  -3   3      310.77      348.82     15.55 o 
   4  -3   3      160.88      141.68      8.30 o 
   5  -3   3      156.47      143.85      6.82 o 
   6  -3   3       15.41       18.10      4.17 o 
   7  -3   3       39.49       46.88      4.65 o 
   8  -3   3        2.45        4.60      2.30 o 
   9  -3   3       19.06       16.81      8.10 o 
  10  -3   3        0.14       -2.67      3.20 o 
  11  -3   3        0.11       -0.41      5.77 o 
  -9  -2   3        7.05       14.15      6.87 o 
  -8  -2   3       79.38       95.19      8.48 o 
  -7  -2   3        6.92       18.66      6.29 o 
  -6  -2   3      195.40      199.52     12.11 o 
  -5  -2   3       31.48       23.71      2.77 o 
  -4  -2   3       16.19       23.99      2.14 o 
  -3  -2   3      457.07      429.31     23.39 o 
  -2  -2   3      207.08      209.32     10.37 o 
  -1  -2   3      148.35      199.09      9.52 o 
   0  -2   3      832.16      902.83     47.80 o 
   1  -2   3     4373.82     4390.00    175.63 o 
   2  -2   3    49635.15    33135.85   1436.18 o 
   3  -2   3      877.20      922.20     49.20 o 
   4  -2   3      458.59      487.84     21.29 o 
   5  -2   3       27.12       48.31      3.19 o 
   6  -2   3       35.13       39.97      3.55 o 
   7  -2   3       11.99       14.03      2.74 o 
   8  -2   3        3.04        3.83      2.17 o 
   9  -2   3        2.66       -0.10      2.48 o 
  10  -2   3        1.82        1.99      5.77 o 
 -10  -1   3        0.18       -7.32      4.88 o 
  -9  -1   3      268.74      266.51     32.65 o 
  -8  -1   3        0.06       -0.33      2.12 o 
  -7  -1   3        3.52        4.08      1.97 o 
  -6  -1   3       95.10      111.21      7.44 o 
  -5  -1   3        0.41        3.21      1.23 o 
  -4  -1   3      428.98      379.78     18.64 o 
  -3  -1   3      128.12      129.02      7.36 o 
  -2  -1   3      241.35      300.57     16.21 o 
  -1  -1   3     1870.12     1728.28     81.55 o 
   0  -1   3       47.34       79.28      4.17 o 
   1  -1   3      917.73      873.71     38.53 o 
   2  -1   3    60071.55    36884.05   1979.54 o 
   3  -1   3     2126.86     2377.08    113.87 o 
   4  -1   3      109.09      124.31      6.86 o 
   5  -1   3       23.10       13.12      3.58 o 
   6  -1   3        0.55        3.20      3.04 o 
   7  -1   3       69.24       67.20      5.05 o 
   8  -1   3        4.27        6.96      2.62 o 
   9  -1   3       11.58       11.12      3.39 o 
  10  -1   3        0.10        4.07      6.59 o 
 -10   0   3        0.09       -2.44      4.68 o 
  -9   0   3      191.28      230.42     31.39 o 
  -8   0   3       20.31       21.06      3.13 o 
  -7   0   3      115.00      126.58      9.15 o 
  -6   0   3      126.86      139.26      8.23 o 
  -5   0   3       22.84       20.32      3.05 o 
  -4   0   3       19.75       29.54      2.88 o 
  -3   0   3     2219.32     2214.76    116.16 o 
  -2   0   3      110.68      122.64      8.21 o 
  -1   0   3     3608.68     3535.07    192.87 o 
   0   0   3       67.04       75.27      3.39 o 
   1   0   3     2314.24     2023.06     98.73 o 
   2   0   3    18736.15    15685.72    827.45 o 
   3   0   3      243.41      315.93     15.75 o 
   4   0   3      117.46      115.99      6.61 o 
   5   0   3      358.97      410.11     20.70 o 
   6   0   3        0.18       -1.38      1.42 o 
   7   0   3       20.20       15.63      2.65 o 
   8   0   3       43.87       39.45      5.00 o 
   9   0   3        0.60        6.86      4.32 o 
  10   0   3        2.52        2.50      5.71 o 
 -11   1   3        2.94        1.67      5.81 o 
 -10   1   3       21.09       26.51      8.09 o 
  -9   1   3      379.23      421.88     28.64 o 
  -8   1   3       10.17       19.75      7.91 o 
  -7   1   3       27.22       22.34      3.04 o 
  -6   1   3        1.45        1.28      1.20 o 
  -5   1   3       19.03       29.44      2.50 o 
  -4   1   3      179.36      184.80     10.17 o 
  -3   1   3      314.87      263.11     14.53 o 
  -2   1   3     2323.07     2184.06    104.96 o 
  -1   1   3      471.97      533.09     23.93 o 
   0   1   3     2192.35     1988.07    126.97 o 
   1   1   3     2844.80     2758.50    147.51 o 
   2   1   3      919.29      997.31     53.70 o 
   3   1   3       57.69       69.72      4.39 o 
   4   1   3       51.95       40.05      3.27 o 
   5   1   3      202.71      201.30     10.83 o 
   6   1   3      129.88      163.33      9.48 o 
   7   1   3       12.17       12.85      2.60 o 
   8   1   3        0.88        1.50      2.58 o 
   9   1   3        9.49       16.79      5.60 o 
 -11   2   3        1.66        4.19      5.61 o 
 -10   2   3       69.45       76.93      8.16 o 
  -9   2   3        9.35        3.34      5.67 o 
  -8   2   3        3.66        3.01      2.53 o 
  -7   2   3        1.33        1.78      1.79 o 
  -6   2   3        6.04        5.20      1.33 o 
  -5   2   3       26.04       26.11      3.09 o 
  -4   2   3      763.94      793.98     43.07 o 
  -3   2   3     2769.40     2802.21    150.49 o 
  -2   2   3      549.59      605.03     32.76 o 
  -1   2   3       36.62       40.50      3.83 o 
   0   2   3     1033.52      997.32     47.77 o 
   1   2   3      308.20      258.35     14.42 o 
   2   2   3      388.80      335.42     18.60 o 
   3   2   3      117.62      136.59      7.57 o 
   4   2   3       41.80       56.27      4.26 o 
   5   2   3        5.50        3.01      1.78 o 
   6   2   3       14.02       14.13      2.69 o 
   7   2   3        0.53       -0.80      2.04 o 
   8   2   3        4.81        0.82      3.21 o 
 -11   3   3        0.64        7.07      6.10 o 
 -10   3   3       20.00       26.82      5.34 o 
  -9   3   3        0.13        0.97      4.43 o 
  -8   3   3        1.81        2.38      1.90 o 
  -7   3   3        6.77        1.91      2.35 o 
  -6   3   3      146.62      170.00     11.40 o 
  -5   3   3        0.22        1.52      1.01 o 
  -4   3   3      688.68      722.83     39.26 o 
  -3   3   3      616.22      617.44     33.69 o 
  -2   3   3      494.90      514.38     24.65 o 
  -1   3   3      472.30      408.15     17.94 o 
   0   3   3       31.69       22.59      1.95 o 
   1   3   3       83.77       82.27      5.98 o 
   2   3   3       29.93       27.02      3.52 o 
   3   3   3        3.80        3.71      1.45 o 
   4   3   3       31.48       24.80      2.85 o 
   5   3   3       20.07       18.99      2.76 o 
   6   3   3        0.65        2.82      2.13 o 
   7   3   3       11.88       12.40      4.34 o 
   8   3   3        0.08        5.19      3.74 o 
 -11   4   3        0.32       -5.44      4.27 o 
 -10   4   3        5.41        7.94      3.81 o 
  -9   4   3        8.88        6.96      2.99 o 
  -8   4   3       23.47       44.82      5.16 o 
  -7   4   3       63.84       64.87      5.97 o 
  -6   4   3      234.24      236.14     13.62 o 
  -5   4   3       32.79       29.92      2.73 o 
  -4   4   3       53.68       45.77      5.12 o 
  -3   4   3       40.61       53.77      3.34 o 
  -2   4   3     2615.25     2899.87    138.60 o 
  -1   4   3      126.38      138.50      6.70 o 
   0   4   3     1311.92     1227.36     58.63 o 
   1   4   3        2.61        0.32      1.44 o 
   2   4   3        4.97        3.29      1.75 o 
   3   4   3      176.34      177.85      9.90 o 
   4   4   3        7.71        6.03      2.10 o 
   5   4   3       24.44       25.20      6.29 o 
   6   4   3       17.66       24.03      3.62 o 
   7   4   3        1.09        3.74      3.66 o 
 -12   5   3        1.85        3.09      6.14 o 
 -11   5   3        8.94        9.96      5.98 o 
 -10   5   3        0.35        9.27      5.81 o 
  -9   5   3       12.31        8.19      2.63 o 
  -8   5   3        7.03        7.68      2.29 o 
  -7   5   3      102.43      117.32      7.74 o 
  -6   5   3       61.08       48.15      7.21 o 
  -5   5   3      332.61      321.03     18.19 o 
  -4   5   3      583.65      601.18     32.86 o 
  -3   5   3      302.61      308.52     15.31 o 
  -2   5   3      826.88      905.53     39.82 o 
  -1   5   3       61.14       89.21      6.17 o 
   0   5   3      115.34      101.74      6.29 o 
   1   5   3        7.31       11.32      1.82 o 
   2   5   3       13.26        8.12      2.29 o 
   3   5   3       18.19       15.92      2.56 o 
   4   5   3       15.63       15.77      4.52 o 
   5   5   3        4.40        8.68      2.70 o 
   6   5   3        0.06        4.15      4.20 o 
 -12   6   3        0.07        3.09      5.73 o 
 -11   6   3        2.21        5.24      5.20 o 
 -10   6   3        1.97        4.75      3.61 o 
  -9   6   3        7.93       24.45     13.82 o 
  -8   6   3        1.04        0.20      2.27 o 
  -7   6   3      435.57      483.61     31.20 o 
  -6   6   3      109.36      118.67      9.17 o 
  -5   6   3       42.18       41.40      3.57 o 
  -4   6   3        3.03        4.33      1.29 o 
  -3   6   3       14.24       11.13      1.78 o 
  -2   6   3        8.70       13.20      1.70 o 
  -1   6   3       80.58       86.72      4.90 o 
   0   6   3       79.63       66.70      4.62 o 
   1   6   3      433.35      443.90     25.19 o 
   2   6   3       17.57       30.64      4.64 o 
   3   6   3      105.39      105.08      7.14 o 
   4   6   3        1.32        2.15      3.16 o 
   5   6   3        0.39        0.85      4.88 o 
 -12   7   3       11.46       14.72      8.01 o 
 -11   7   3        2.01       -0.18      3.76 o 
 -10   7   3       54.34       62.54     14.74 o 
  -9   7   3       95.25      109.97     13.95 o 
  -8   7   3        0.11       -1.92      2.11 o 
  -7   7   3        1.37        2.31      2.42 o 
  -6   7   3        8.14        5.64      2.56 o 
  -5   7   3        8.93       12.50      2.81 o 
  -4   7   3       14.77       17.40      2.59 o 
  -3   7   3       61.57       77.23      5.73 o 
  -2   7   3       74.56       61.39      6.40 o 
  -1   7   3       20.54       19.96      3.84 o 
   0   7   3      322.06      294.66     15.18 o 
   1   7   3      121.15      132.38     12.35 o 
   2   7   3       45.81       51.87      7.88 o 
   3   7   3       18.22        5.32      3.52 o 
   4   7   3        0.53        1.95      5.29 o 
 -11   8   3       36.37       32.18      6.50 o 
 -10   8   3        0.85        4.90      4.00 o 
  -9   8   3      149.18      134.65     13.71 o 
  -8   8   3      143.53      144.18     11.57 o 
  -7   8   3      176.42      188.76     13.98 o 
  -6   8   3       26.87       22.60      5.03 o 
  -5   8   3       23.05       23.70      3.80 o 
  -4   8   3       58.77       61.04      5.40 o 
  -3   8   3       83.87       72.35      5.69 o 
  -2   8   3      171.25      186.91     11.57 o 
  -1   8   3        0.59        1.72      2.52 o 
   0   8   3      184.98      214.00     19.25 o 
   1   8   3       10.09        7.60      5.04 o 
   2   8   3        0.14        3.09      4.59 o 
   3   8   3        0.16        1.10      5.08 o 
 -11   9   3       11.06        6.75      4.79 o 
 -10   9   3       51.72       58.30     19.21 o 
  -9   9   3      112.53      105.12     11.81 o 
  -8   9   3        2.41        0.69      4.51 o 
  -7   9   3        6.30        1.09      2.85 o 
  -6   9   3       72.57       89.02      8.23 o 
  -5   9   3        6.18        2.15      2.56 o 
  -4   9   3        2.92       -0.99      2.70 o 
  -3   9   3       94.24       99.57      8.37 o 
  -2   9   3       32.46       47.34      6.62 o 
  -1   9   3      130.48      147.02     19.23 o 
   0   9   3       56.43       38.95      8.94 o 
   1   9   3        1.09       -4.51      4.72 o 
   2   9   3        0.00       -4.03      4.88 o 
 -10  10   3       22.75       11.82      5.15 o 
  -9  10   3       36.79       44.29     10.43 o 
  -8  10   3       43.01       45.29      7.33 o 
  -7  10   3        0.33        1.10      4.15 o 
  -6  10   3       51.22       36.45      6.61 o 
  -5  10   3       46.49       48.93      7.40 o 
  -4  10   3       29.84       27.84      5.59 o 
  -3  10   3        0.59        0.79      3.06 o 
  -2  10   3        2.30        1.69      3.68 o 
  -1  10   3       20.08       29.92      8.25 o 
   0  10   3       13.67       11.38      6.59 o 
  -9  11   3        3.72        5.37      6.22 o 
  -8  11   3        1.50        9.31      6.18 o 
  -7  11   3        4.81       -0.81      5.29 o 
  -6  11   3        7.69       -0.08      5.29 o 
  -5  11   3        1.84        7.20      5.98 o 
  -4  11   3        2.04        1.91      5.53 o 
  -3  11   3       10.10        3.58      5.65 o 
  -2  11   3        0.62        3.25      5.98 o 
   1 -11   4        6.37        7.34      4.71 o 
   2 -11   4        2.15        4.40      4.39 o 
   3 -11   4       26.20       25.04      9.23 o 
   4 -11   4       84.44       56.64     12.68 o 
   5 -11   4        9.57       12.56      7.68 o 
   6 -11   4       12.04       13.38      8.09 o 
   7 -11   4        9.84        5.77      7.52 o 
   8 -11   4        0.34        6.87      6.91 o 
  -1 -10   4        1.04       -0.16      5.12 o 
   0 -10   4        1.12       -0.24      4.84 o 
   1 -10   4       77.66       81.49     10.73 o 
   2 -10   4        1.48        1.67      4.13 o 
   3 -10   4      147.03      148.90     11.59 o 
   4 -10   4      313.61      311.88     49.97 o 
   5 -10   4        3.62       10.16      7.11 o 
   6 -10   4        5.72       12.93      6.91 o 
   7 -10   4       23.85        1.95      6.34 o 
   8 -10   4        1.56        0.45      5.61 o 
   9 -10   4        1.94        0.37      5.49 o 
  10 -10   4        0.15        5.08      7.32 o 
  -2  -9   4       20.35        1.91      5.33 o 
  -1  -9   4        6.81        4.23      5.00 o 
   0  -9   4        2.47        2.29      2.85 o 
   1  -9   4        0.50       -3.79      2.52 o 
   2  -9   4        6.15        0.18      3.08 o 
   3  -9   4       48.64       75.55      6.98 o 
   4  -9   4      146.92      119.71     12.45 o 
   5  -9   4        1.17        0.15      3.51 o 
   6  -9   4        4.96       -0.69      4.51 o 
   7  -9   4       48.77       24.92      7.97 o 
   8  -9   4        0.58       -1.34      4.47 o 
   9  -9   4        0.66       -8.17      5.45 o 
  10  -9   4        3.73        7.89      7.16 o 
  -4  -8   4       25.28       14.72      6.79 o 
  -3  -8   4        0.09        5.08      5.45 o 
  -2  -8   4        2.43        2.56      4.76 o 
  -1  -8   4       21.26       23.82      4.20 o 
   0  -8   4      343.08      328.93     21.17 o 
   1  -8   4       49.78       44.23      5.13 o 
   2  -8   4       26.15       16.71      4.01 o 
   3  -8   4      134.51      174.77     12.19 o 
   4  -8   4      219.45      254.91     21.35 o 
   5  -8   4       30.71       24.91      4.89 o 
   6  -8   4       39.66       41.03      6.47 o 
   7  -8   4        9.93        8.42      5.73 o 
   8  -8   4        0.19       -1.59      2.95 o 
   9  -8   4        3.12        3.98      5.04 o 
  10  -8   4        0.20        1.47      5.81 o 
  11  -8   4        2.17        0.41      5.61 o 
  -5  -7   4        0.07        6.67      5.24 o 
  -4  -7   4        3.59        6.39      3.62 o 
  -3  -7   4       72.79       69.89     11.38 o 
  -2  -7   4      141.53      159.13     19.92 o 
  -1  -7   4        8.55        7.95      3.90 o 
   0  -7   4        8.84       12.49      2.92 o 
   1  -7   4       34.78       33.71      4.15 o 
   2  -7   4        0.59        3.61      1.98 o 
   3  -7   4       50.56       50.79      4.21 o 
   4  -7   4        6.69        5.46      2.14 o 
   5  -7   4      219.48      224.66     15.29 o 
   6  -7   4        3.09        3.43      2.31 o 
   7  -7   4       14.14       17.96      7.32 o 
   8  -7   4        0.09        0.65      3.21 o 
   9  -7   4        0.27        3.27      3.84 o 
  10  -7   4        0.90        4.39      5.29 o 
  11  -7   4       10.35       21.87      8.70 o 
  -6  -6   4        1.55        5.94      5.49 o 
  -5  -6   4        7.01       14.61      4.27 o 
  -4  -6   4       69.84       74.74      8.42 o 
  -3  -6   4       41.58       50.34      6.51 o 
  -2  -6   4       64.09       83.83      5.96 o 
  -1  -6   4       93.20       87.94      6.09 o 
   0  -6   4        5.24        8.84      2.39 o 
   1  -6   4       11.96       14.75      1.72 o 
   2  -6   4       33.29       25.99      4.23 o 
   3  -6   4      344.20      321.75     15.93 o 
   4  -6   4      117.27      117.27      7.22 o 
   5  -6   4      150.14      127.78      9.36 o 
   6  -6   4      113.67      136.05      9.97 o 
   7  -6   4        0.06       -0.34      2.70 o 
   8  -6   4       18.78       28.56      5.01 o 
   9  -6   4       27.02       29.31      7.64 o 
  10  -6   4        1.88       -1.59      4.55 o 
  11  -6   4       21.84       18.78      7.93 o 
  -7  -5   4        6.86        5.33      5.73 o 
  -6  -5   4        0.03       -2.09      3.02 o 
  -5  -5   4       52.43       48.27      6.73 o 
  -4  -5   4       34.59       29.32      4.90 o 
  -3  -5   4      187.47      207.55     11.99 o 
  -2  -5   4       53.45       62.13      5.82 o 
  -1  -5   4       21.27       28.36      2.45 o 
   0  -5   4      816.99      990.47     43.45 o 
   1  -5   4       48.01       34.29      2.28 o 
   2  -5   4       71.51       66.00      3.23 o 
   3  -5   4      158.94      127.60      5.95 o 
   4  -5   4        0.74        0.78      0.93 o 
   5  -5   4      147.42      138.01      7.47 o 
   6  -5   4      141.17      126.23      7.95 o 
   7  -5   4        1.16        2.97      2.04 o 
   8  -5   4        9.24       16.44      6.40 o 
   9  -5   4        1.58        4.21      4.03 o 
  10  -5   4        0.72        0.33      5.49 o 
  11  -5   4        9.37        9.55      6.91 o 
  -8  -4   4        0.43       -6.83      5.16 o 
  -7  -4   4       26.54       25.04      7.03 o 
  -6  -4   4       22.81       15.67      5.22 o 
  -5  -4   4        0.06        1.96      2.44 o 
  -4  -4   4        1.85        2.73      2.45 o 
  -3  -4   4       18.32       16.75      1.77 o 
  -2  -4   4       40.32       47.09      2.83 o 
  -1  -4   4      925.77      996.93     40.60 o 
   0  -4   4     1419.71     1545.22     67.37 o 
   1  -4   4       13.81        8.92      1.75 o 
   2  -4   4      470.06      503.36     20.48 o 
   3  -4   4      288.50      246.95     11.02 o 
   4  -4   4       12.16        4.87      0.95 o 
   5  -4   4      200.37      202.76      9.38 o 
   6  -4   4       37.24       34.70      4.10 o 
   7  -4   4        0.49        0.30      1.71 o 
   8  -4   4        0.12       -2.54      2.38 o 
   9  -4   4        0.96        3.83      3.05 o 
  10  -4   4       24.25        8.54      5.98 o 
  11  -4   4        3.89       -1.38      6.10 o 
  -8  -3   4       10.18       13.29      5.81 o 
  -7  -3   4       16.61       15.66      4.29 o 
  -6  -3   4      116.14      139.54     10.40 o 
  -5  -3   4      211.93      204.92     17.04 o 
  -4  -3   4        4.73        1.40      1.23 o 
  -3  -3   4      279.29      298.20     14.86 o 
  -2  -3   4     1356.82     1543.14     73.13 o 
  -1  -3   4     2733.72     2764.56    131.35 o 
   0  -3   4      204.32      206.99     11.08 o 
   1  -3   4       43.17       48.07      2.24 o 
   2  -3   4       99.41       93.59      3.88 o 
   3  -3   4     1355.85     1366.76     54.23 o 
   4  -3   4       55.23       64.17      3.79 o 
   5  -3   4       11.45       14.42      2.10 o 
   6  -3   4      166.41      183.85      9.04 o 
   7  -3   4       54.55       60.76      8.66 o 
   8  -3   4       27.93       21.87      6.13 o 
   9  -3   4        0.08       -3.54      2.50 o 
  10  -3   4        0.13       -0.79      3.33 o 
  -9  -2   4        5.96        0.57      5.16 o 
  -8  -2   4       11.74       12.38      5.14 o 
  -7  -2   4       38.28       43.82      8.05 o 
  -6  -2   4        0.14       -0.78      1.85 o 
  -5  -2   4      138.44      135.39      8.55 o 
  -4  -2   4        6.14        4.50      2.12 o 
  -3  -2   4      496.68      514.85     24.94 o 
  -2  -2   4      146.29      162.64      7.53 o 
  -1  -2   4      131.39      177.52      9.85 o 
   0  -2   4     1987.32     2023.20    107.44 o 
   1  -2   4     1792.93     1919.82     77.22 o 
   2  -2   4      920.06      883.85     33.41 o 
   3  -2   4      131.50      130.18      6.19 o 
   4  -2   4       63.08       94.89     10.98 o 
   5  -2   4      110.01      118.41      5.62 o 
   6  -2   4       10.03       10.97      3.30 o 
   7  -2   4       45.05       58.82      5.49 o 
   8  -2   4        0.27       -2.49      2.02 o 
   9  -2   4        0.30       -3.48      2.51 o 
  10  -2   4        0.72        5.89      4.29 o 
 -10  -1   4       35.06       41.35     10.37 o 
  -9  -1   4       24.98       28.26      8.70 o 
  -8  -1   4        8.59        8.21      2.80 o 
  -7  -1   4      110.21      106.86      7.41 o 
  -6  -1   4        7.85       12.78      2.24 o 
  -5  -1   4        6.01        1.47      1.12 o 
  -4  -1   4        2.52        2.15      1.15 o 
  -3  -1   4        4.60        2.11      0.98 o 
  -2  -1   4      199.54      182.79     12.92 o 
  -1  -1   4      964.89      911.51     39.82 o 
   0  -1   4     1061.51     1034.00     49.65 o 
   1  -1   4       43.36       43.58      3.01 o 
   2  -1   4      168.66      134.98      6.44 o 
   3  -1   4      324.19      365.92     18.03 o 
   4  -1   4       66.41       45.93      3.34 o 
   5  -1   4        8.73        3.94      1.44 o 
   6  -1   4        2.62        2.75      1.63 o 
   7  -1   4        3.43        0.86      1.80 o 
   8  -1   4        0.11       -1.25      2.11 o 
   9  -1   4        2.04        3.48      3.12 o 
  10  -1   4        1.00        1.28      4.28 o 
 -10   0   4        0.42       -5.00      4.84 o 
  -9   0   4       53.74       61.78      6.97 o 
  -8   0   4        2.10        0.69      2.01 o 
  -7   0   4        6.14        6.98      2.33 o 
  -6   0   4       87.98       97.17      6.26 o 
  -5   0   4      258.42      241.63     15.35 o 
  -4   0   4     1801.79     1872.69     98.47 o 
  -3   0   4      407.90      415.37     20.17 o 
  -2   0   4      747.43      660.61     29.08 o 
  -1   0   4     8733.55     7760.72    336.16 o 
   0   0   4      203.96      188.35      8.67 o 
   1   0   4     6922.39     6180.36    294.52 o 
   2   0   4      176.75      166.23      9.51 o 
   3   0   4      307.52      301.02     19.26 o 
   4   0   4      600.81      545.28     27.08 o 
   5   0   4      123.51      143.93      8.28 o 
   6   0   4       23.28       31.72      4.43 o 
   7   0   4      110.35      117.33     10.06 o 
   8   0   4        0.85        0.66      2.42 o 
   9   0   4        0.13        2.38      6.08 o 
 -11   1   4        4.20       11.06      7.03 o 
 -10   1   4       10.40        5.29      4.59 o 
  -9   1   4       55.97       89.02     14.12 o 
  -8   1   4       13.28       10.36      7.14 o 
  -7   1   4      295.39      280.66     15.75 o 
  -6   1   4       10.33        5.01      1.45 o 
  -5   1   4      292.62      271.46     14.93 o 
  -4   1   4     3907.33     4183.55    198.36 o 
  -3   1   4     2654.60     2475.83    116.70 o 
  -2   1   4      213.43      190.10      9.69 o 
  -1   1   4     1719.76     1747.68     76.11 o 
   0   1   4        9.28        6.78      1.76 o 
   1   1   4      103.51       69.56      6.49 o 
   2   1   4      164.10      122.78      7.50 o 
   3   1   4       96.64       61.36      4.10 o 
   4   1   4      198.84      210.93     11.24 o 
   5   1   4       60.66       71.90      5.20 o 
   6   1   4       71.02       77.11      5.76 o 
   7   1   4        0.18        1.51      2.05 o 
   8   1   4        4.91        7.92      3.63 o 
   9   1   4        1.82        9.22      4.76 o 
 -11   2   4        1.44        2.11      5.53 o 
 -10   2   4        0.69       -4.06      3.27 o 
  -9   2   4       46.05       47.56      6.78 o 
  -8   2   4        2.27        6.04      3.29 o 
  -7   2   4       70.58       82.85      8.06 o 
  -6   2   4        0.75        0.54      1.04 o 
  -5   2   4     1182.48     1153.26     54.80 o 
  -4   2   4     4071.83     4560.12    244.63 o 
  -3   2   4      209.21      201.46     13.86 o 
  -2   2   4      160.23      192.50      9.60 o 
  -1   2   4       34.63       36.99      2.28 o 
   0   2   4      137.56      148.52      6.91 o 
   1   2   4       25.55       33.44      2.89 o 
   2   2   4      588.00      546.97     30.11 o 
   3   2   4      392.17      389.70     19.59 o 
   4   2   4      207.96      249.98     13.09 o 
   5   2   4        7.53        9.28      2.21 o 
   6   2   4        0.96        0.81      2.05 o 
   7   2   4        5.29        6.05      2.49 o 
   8   2   4        0.10        6.34      3.53 o 
 -11   3   4        0.00       -6.99      4.92 o 
 -10   3   4        1.42       -4.09      2.87 o 
  -9   3   4       17.48       17.32      4.23 o 
  -8   3   4      362.37      387.16     25.02 o 
  -7   3   4      131.58      141.76     10.03 o 
  -6   3   4       55.36       70.30      7.14 o 
  -5   3   4      134.17       94.93      6.04 o 
  -4   3   4     1470.12     1530.89     82.62 o 
  -3   3   4      694.09      656.59     31.67 o 
  -2   3   4     1151.45     1096.33     47.76 o 
  -1   3   4     2645.30     2296.97     99.81 o 
   0   3   4       85.10      128.06      6.29 o 
   1   3   4      619.99      612.83     29.67 o 
   2   3   4      284.88      291.76     16.75 o 
   3   3   4        7.94        6.87      1.78 o 
   4   3   4      125.84      123.23      7.64 o 
   5   3   4        0.07       -1.41      1.75 o 
   6   3   4        1.64       -1.30      2.05 o 
   7   3   4        0.16        0.34      3.08 o 
   8   3   4       11.14        9.20      4.18 o 
 -11   4   4        5.82        3.68      6.59 o 
 -10   4   4       20.95       26.66      5.14 o 
  -9   4   4        3.13        2.57      2.18 o 
  -8   4   4       51.54       64.79      5.81 o 
  -7   4   4       88.34       86.21      6.12 o 
  -6   4   4        0.07        0.48      1.21 o 
  -5   4   4      157.56      129.21      8.92 o 
  -4   4   4       62.71       70.10      4.13 o 
  -3   4   4      159.48      183.23      9.34 o 
  -2   4   4      146.57      174.56      8.23 o 
  -1   4   4        8.36       10.30      1.46 o 
   0   4   4      427.31      415.73     18.82 o 
   1   4   4       92.13       90.05      5.33 o 
   2   4   4      166.98      176.56     10.99 o 
   3   4   4      230.00      224.16     13.65 o 
   4   4   4      121.71      139.13      8.54 o 
   5   4   4        1.40       -1.03      1.94 o 
   6   4   4        0.29       -2.56      2.59 o 
   7   4   4        1.04        2.85      3.83 o 
 -12   5   4        0.24       -5.81      5.94 o 
 -11   5   4       14.77       21.18      7.48 o 
 -10   5   4        0.03        0.69      4.27 o 
  -9   5   4       42.13       54.88      5.55 o 
  -8   5   4        2.92        2.71      1.76 o 
  -7   5   4        0.08        3.83      2.21 o 
  -6   5   4       30.13       28.21      3.00 o 
  -5   5   4       13.70       10.81      2.90 o 
  -4   5   4       54.95       59.55      4.17 o 
  -3   5   4      790.08      849.89     45.52 o 
  -2   5   4      142.96      171.20      8.19 o 
  -1   5   4       19.41       27.96      2.40 o 
   0   5   4       28.55       25.04      2.22 o 
   1   5   4      178.57      175.22      9.57 o 
   2   5   4       14.80       14.83      2.63 o 
   3   5   4      223.97      196.87     11.09 o 
   4   5   4       29.27       28.65      3.50 o 
   5   5   4        8.02       11.55      2.89 o 
   6   5   4        0.26       -0.04      3.25 o 
 -12   6   4        2.67        2.56      6.63 o 
 -11   6   4        0.43       -6.51      4.63 o 
 -10   6   4       11.35        7.51      3.74 o 
  -9   6   4        0.09        0.19      2.96 o 
  -8   6   4      521.85      532.41     34.80 o 
  -7   6   4        1.99       -1.10      2.11 o 
  -6   6   4        1.68        3.40      1.71 o 
  -5   6   4       68.63       76.49      5.53 o 
  -4   6   4       62.73       58.29      6.13 o 
  -3   6   4      725.34      841.82     40.71 o 
  -2   6   4        1.00        1.93      1.42 o 
  -1   6   4      126.47      122.57      6.49 o 
   0   6   4       27.48       21.81      3.37 o 
   1   6   4       22.97       28.82      3.66 o 
   2   6   4       24.14       20.55      6.19 o 
   3   6   4      130.15      132.60     11.46 o 
   4   6   4       40.89       33.09      4.10 o 
   5   6   4        0.89       -3.78      5.12 o 
 -11   7   4        8.03        3.08      8.60 o 
 -10   7   4        0.92        0.01      5.43 o 
  -9   7   4       80.93       65.16      6.86 o 
  -8   7   4       87.02       92.43      8.31 o 
  -7   7   4        0.67        1.00      3.49 o 
  -6   7   4       89.54       85.24      8.52 o 
  -5   7   4       34.06       46.58      5.23 o 
  -4   7   4       17.66       16.86      2.63 o 
  -3   7   4        7.72        5.98      2.03 o 
  -2   7   4       85.32       88.60      6.52 o 
  -1   7   4        8.48        8.83      2.08 o 
   0   7   4        0.43        0.09      1.88 o 
   1   7   4       14.81       10.57      3.84 o 
   2   7   4       61.64       71.35      8.78 o 
   3   7   4        1.50        2.36      4.09 o 
   4   7   4        3.54        2.28      5.37 o 
 -11   8   4        9.91        0.08      7.32 o 
 -10   8   4        8.67        3.04      3.87 o 
  -9   8   4        3.07        0.22      7.28 o 
  -8   8   4        5.92        3.71      4.57 o 
  -7   8   4       83.19       89.57      8.27 o 
  -6   8   4       54.34       58.29     10.89 o 
  -5   8   4       98.72      106.06      8.95 o 
  -4   8   4       78.66       77.35      7.58 o 
  -3   8   4       21.49       17.60      3.62 o 
  -2   8   4       16.46       20.38      4.00 o 
  -1   8   4       34.97       35.44      4.12 o 
   0   8   4       29.86       35.13      6.95 o 
   1   8   4       10.87        2.22      4.08 o 
   2   8   4        1.93        5.98      5.08 o 
   3   8   4        7.74        7.32      6.63 o 
 -11   9   4        1.77        4.00      4.64 o 
 -10   9   4        8.66       -2.07     12.68 o 
  -9   9   4        8.28        2.19      3.81 o 
  -8   9   4        0.11        1.56      2.99 o 
  -7   9   4       58.08       56.09      6.47 o 
  -6   9   4        7.32        9.99      3.34 o 
  -5   9   4        0.84       -0.84      2.70 o 
  -4   9   4      128.34      143.07     11.48 o 
  -3   9   4        0.03        1.76      2.66 o 
  -2   9   4       92.58       96.84      8.45 o 
  -1   9   4        0.00        1.71      4.09 o 
   0   9   4       11.94        7.64      5.65 o 
   1   9   4        2.63       -0.33      4.88 o 
 -10  10   4        0.82       -3.19      4.28 o 
  -9  10   4        1.11        3.85      4.59 o 
  -8  10   4       20.17       20.68     12.20 o 
  -7  10   4       27.78       29.17      6.14 o 
  -6  10   4      177.32      205.70     19.08 o 
  -5  10   4       10.53        3.82      3.53 o 
  -4  10   4       31.86       17.09     10.33 o 
  -3  10   4        0.53        1.91      2.95 o 
  -2  10   4        1.96        4.84      5.29 o 
  -1  10   4        0.11       -4.47      5.33 o 
   0  10   4        0.45       -0.20      6.02 o 
  -9  11   4       11.68       17.36      7.68 o 
  -8  11   4        1.87        1.87      5.61 o 
  -7  11   4       44.16       59.03     12.16 o 
  -6  11   4        5.32        2.40      5.94 o 
  -5  11   4        4.64        4.63      5.49 o 
  -4  11   4       10.43       13.95      6.79 o 
  -3  11   4       19.00       20.57      7.60 o 
  -2  11   4        1.27        2.56      6.26 o 
   2 -11   5        2.92        4.95      3.51 o 
   3 -11   5        7.95        0.40      5.27 o 
   4 -11   5        1.57        5.67      6.81 o 
   5 -11   5        1.35        0.00      6.63 o 
   6 -11   5       16.11       18.95      8.90 o 
   7 -11   5        6.51       -1.26      6.06 o 
   8 -11   5       47.52       46.55     11.71 o 
  -1 -10   5       20.89       18.86      7.56 o 
   0 -10   5        0.92       -2.64      3.73 o 
   1 -10   5       41.01       47.23      5.90 o 
   2 -10   5        0.34       -1.42      2.98 o 
   3 -10   5       60.49       44.67      6.04 o 
   4 -10   5       30.30       24.60      5.93 o 
   5 -10   5       24.54       26.71      6.16 o 
   6 -10   5       21.65       12.73      7.03 o 
   7 -10   5        5.38        0.89      6.42 o 
   8 -10   5       53.67       65.01     13.54 o 
   9 -10   5        4.26        4.63      6.59 o 
  -2  -9   5       23.24       24.84      7.85 o 
  -1  -9   5       23.42       25.74      6.99 o 
   0  -9   5        0.01        0.72      2.66 o 
   1  -9   5        5.98        4.51      3.80 o 
   2  -9   5      365.10      375.21     24.38 o 
   3  -9   5       87.26      111.10      9.21 o 
   4  -9   5       42.51       53.55      7.62 o 
   5  -9   5       23.04       21.20      9.01 o 
   6  -9   5      159.69      186.45     17.31 o 
   7  -9   5       23.47       19.39      8.17 o 
   8  -9   5       49.87       37.28      9.88 o 
   9  -9   5       18.01       32.93      9.64 o 
  10  -9   5        0.01       -2.85      6.46 o 
  -4  -8   5        3.28        1.71      5.29 o 
  -3  -8   5       59.58       58.55     11.06 o 
  -2  -8   5       54.71       30.86      7.97 o 
  -1  -8   5       28.08       22.92      4.92 o 
   0  -8   5       88.60       86.53      7.70 o 
   1  -8   5       33.26       22.23      3.73 o 
   2  -8   5       45.15       47.58      5.25 o 
   3  -8   5      167.81      151.58     11.14 o 
   4  -8   5       62.19       68.64      8.48 o 
   5  -8   5       14.72       18.02      6.36 o 
   6  -8   5       18.38       14.35      4.26 o 
   7  -8   5       10.62       11.79      6.42 o 
   8  -8   5      229.49      251.26     31.14 o 
   9  -8   5       14.18       12.96      5.33 o 
  10  -8   5        4.57        9.55      5.98 o 
  -5  -7   5        2.21        4.47      5.08 o 
  -4  -7   5        0.14        5.24      5.24 o 
  -3  -7   5        3.11       11.59      5.33 o 
  -2  -7   5       36.85       17.96      5.52 o 
  -1  -7   5        4.18        6.46      2.47 o 
   0  -7   5        0.91        4.16      3.16 o 
   1  -7   5      159.55      167.79     11.99 o 
   2  -7   5      468.93      527.02     32.85 o 
   3  -7   5       48.40       35.39      4.15 o 
   4  -7   5      137.25      158.29     11.26 o 
   5  -7   5        1.35        1.54      2.82 o 
   6  -7   5      394.66      422.23     27.05 o 
   7  -7   5       60.52       77.15      7.66 o 
   8  -7   5        8.72       12.34      4.55 o 
   9  -7   5        9.45        6.61      3.80 o 
  10  -7   5       21.42       18.54      7.32 o 
  11  -7   5        0.09       -2.72      5.33 o 
  -6  -6   5       47.52       34.48      8.62 o 
  -5  -6   5        0.64        0.41      5.71 o 
  -4  -6   5       38.45       44.79      7.52 o 
  -3  -6   5       82.62       67.71      7.63 o 
  -2  -6   5       11.51       12.22      2.34 o 
  -1  -6   5       27.93       21.76      2.95 o 
   0  -6   5       36.70       33.28      5.60 o 
   1  -6   5       38.12       33.68      3.12 o 
   2  -6   5      742.07      803.72     42.61 o 
   3  -6   5        2.28        2.97      2.10 o 
   4  -6   5       87.59       92.47      6.11 o 
   5  -6   5       23.99       21.15      4.36 o 
   6  -6   5       38.68       42.82     10.44 o 
   7  -6   5       24.45       25.46      4.15 o 
   8  -6   5      123.85      133.97     12.85 o 
   9  -6   5       19.40       14.62     10.81 o 
  10  -6   5       40.26       32.00      8.99 o 
  11  -6   5        1.81       -7.87      5.24 o 
  -7  -5   5        3.55        2.28      5.53 o 
  -6  -5   5        8.87        3.68      3.47 o 
  -5  -5   5        9.49       18.27      5.16 o 
  -4  -5   5       16.19       11.62      3.86 o 
  -3  -5   5       24.80       24.45      3.31 o 
  -2  -5   5      150.72      154.28      9.31 o 
  -1  -5   5      320.26      328.96     18.12 o 
   0  -5   5        0.40        0.63      1.04 o 
   1  -5   5        8.55        6.30      1.82 o 
   2  -5   5      769.96      705.39     33.50 o 
   3  -5   5      381.87      326.88     16.16 o 
   4  -5   5        0.19       -0.38      0.92 o 
   5  -5   5        0.15       -1.51      1.07 o 
   6  -5   5       66.17       80.19      5.66 o 
   7  -5   5        8.02       13.60      3.68 o 
   8  -5   5       17.37       24.68      6.73 o 
   9  -5   5       10.17        8.40      4.41 o 
  10  -5   5       86.51      107.74     17.69 o 
  11  -5   5        0.29       -5.49      5.45 o 
  -8  -4   5        5.58        3.86      5.73 o 
  -7  -4   5        0.56        6.79      5.00 o 
  -6  -4   5        0.58        1.26      2.96 o 
  -5  -4   5       13.65        8.47      5.04 o 
  -4  -4   5       58.37       52.99      5.74 o 
  -3  -4   5        0.12        1.31      1.48 o 
  -2  -4   5       95.98       84.96      5.02 o 
  -1  -4   5       57.80       79.19      6.63 o 
   0  -4   5        0.28        2.27      1.19 o 
   1  -4   5      466.82      423.21     20.74 o 
   2  -4   5      746.48      715.73     28.46 o 
   3  -4   5      271.44      306.69     12.75 o 
   4  -4   5       59.98       62.23      3.63 o 
   5  -4   5      183.86      180.81      7.94 o 
   6  -4   5       82.42       90.45      5.20 o 
   7  -4   5       33.11       27.59      3.31 o 
   8  -4   5        7.27        5.54      2.43 o 
   9  -4   5        1.38        3.48      2.93 o 
  10  -4   5       32.08       30.25      8.99 o 
  -8  -3   5       16.97        9.11      5.81 o 
  -7  -3   5       25.19       30.93      7.36 o 
  -6  -3   5       82.48       84.82     24.07 o 
  -5  -3   5       67.41       74.95      6.39 o 
  -4  -3   5       15.73       11.16      1.89 o 
  -3  -3   5      174.44      160.75      7.69 o 
  -2  -3   5      530.79      483.80     21.55 o 
  -1  -3   5     1126.60     1221.21     64.37 o 
   0  -3   5      129.04      153.30      8.56 o 
   1  -3   5       82.91       67.70      3.12 o 
   2  -3   5      281.27      319.25     12.41 o 
   3  -3   5       38.11       60.49      2.99 o 
   4  -3   5      100.71      116.29      5.08 o 
   5  -3   5        6.82        2.34      1.16 o 
   6  -3   5       11.67        5.01      1.43 o 
   7  -3   5       12.73       11.53      2.68 o 
   8  -3   5        0.27       -3.30      3.21 o 
   9  -3   5        0.14       -1.58      2.48 o 
  10  -3   5       33.13       29.69      5.25 o 
  -9  -2   5        7.32       12.97      6.18 o 
  -8  -2   5       56.02       65.29      6.69 o 
  -7  -2   5       86.24       94.66      8.05 o 
  -6  -2   5      535.00      621.84     39.11 o 
  -5  -2   5        5.69        7.48      1.64 o 
  -4  -2   5     1075.88     1074.13     57.60 o 
  -3  -2   5        5.39        4.89      1.34 o 
  -2  -2   5     1017.81     1036.90     45.56 o 
  -1  -2   5      170.79      217.87     10.72 o 
   0  -2   5      526.65      515.74     24.64 o 
   1  -2   5      384.81      419.89     18.65 o 
   2  -2   5      937.08      945.85     38.38 o 
   3  -2   5        1.21        2.34      0.86 o 
   4  -2   5     1344.84     1341.34     54.09 o 
   5  -2   5      163.85      159.75      7.27 o 
   6  -2   5       18.89       17.05      2.34 o 
   7  -2   5        4.20        2.31      2.17 o 
   8  -2   5       15.91        8.95      2.91 o 
   9  -2   5        7.05        3.86      4.46 o 
  10  -2   5        9.02        6.65      4.21 o 
 -10  -1   5        3.65        8.21      6.42 o 
  -9  -1   5        4.42       11.18      5.94 o 
  -8  -1   5        7.05        4.52      2.62 o 
  -7  -1   5      475.33      472.35     26.48 o 
  -6  -1   5       27.16       29.36      3.21 o 
  -5  -1   5        2.52       -0.90      1.24 o 
  -4  -1   5      365.99      368.96     20.00 o 
  -3  -1   5       36.06       29.40      2.50 o 
  -2  -1   5      598.04      597.38     26.49 o 
  -1  -1   5      203.29      232.85     10.53 o 
   0  -1   5     1046.18      851.20     41.22 o 
   1  -1   5      112.42      127.08      5.65 o 
   2  -1   5      114.35      108.73      7.02 o 
   3  -1   5       13.28       24.70      7.57 o 
   4  -1   5       40.35       23.79      1.96 o 
   5  -1   5      438.33      456.62     22.80 o 
   6  -1   5        2.36        7.13      2.51 o 
   7  -1   5      130.11      143.99      8.89 o 
   8  -1   5        7.55       10.38      3.22 o 
   9  -1   5        0.23        4.15      3.85 o 
  10  -1   5        5.85        3.27      3.99 o 
 -10   0   5        7.65       -4.19      5.57 o 
  -9   0   5       87.68      101.68     22.22 o 
  -8   0   5      757.43      858.94     47.00 o 
  -7   0   5      112.86      121.71      9.13 o 
  -6   0   5      193.93      236.58     13.40 o 
  -5   0   5       36.53       34.84      3.09 o 
  -4   0   5      172.84      155.89      8.99 o 
  -3   0   5       85.63       68.13      3.55 o 
  -2   0   5     1410.93     1497.80     65.73 o 
  -1   0   5       19.01       24.81      1.67 o 
   0   0   5     1725.47     1618.62     65.43 o 
   1   0   5      640.04      639.96     28.17 o 
   2   0   5      390.14      338.25     16.96 o 
   3   0   5      288.12      259.24     13.24 o 
   4   0   5       33.66       49.86      3.86 o 
   5   0   5       40.37       56.50      5.14 o 
   6   0   5      231.94      251.54     15.23 o 
   7   0   5        0.61        2.86      2.07 o 
   8   0   5        8.49        8.89      3.52 o 
   9   0   5        5.81        4.40      4.52 o 
 -11   1   5        5.17       -5.57      5.65 o 
 -10   1   5        0.21       -0.98      4.72 o 
  -9   1   5        9.69        8.92      5.37 o 
  -8   1   5      191.07      192.48     16.99 o 
  -7   1   5      273.07      295.35     16.55 o 
  -6   1   5       45.09       55.33      4.17 o 
  -5   1   5      247.41      297.52     16.40 o 
  -4   1   5     1742.34     1784.56     76.32 o 
  -3   1   5      371.97      391.70     19.14 o 
  -2   1   5      394.08      441.94     21.44 o 
  -1   1   5       84.15       83.02      4.20 o 
   0   1   5     3144.67     3194.51    151.49 o 
   1   1   5      935.50      825.47     36.15 o 
   2   1   5      216.55      242.05     18.26 o 
   3   1   5       96.03      121.94      7.11 o 
   4   1   5      128.34      111.85      8.82 o 
   5   1   5      120.09      143.30      8.98 o 
   6   1   5       65.99       72.91      5.60 o 
   7   1   5       20.50       16.08      3.00 o 
   8   1   5        0.55       -0.34      2.91 o 
   9   1   5        2.11        2.86      5.37 o 
 -11   2   5        6.79       11.75      7.28 o 
 -10   2   5        6.40       10.49      4.23 o 
  -9   2   5       92.78       92.63     14.21 o 
  -8   2   5      186.83      219.37     14.95 o 
  -7   2   5      108.64      114.85      8.56 o 
  -6   2   5       29.93       30.80      2.87 o 
  -5   2   5     2821.63     3016.68    143.08 o 
  -4   2   5      242.33      257.85     12.62 o 
  -3   2   5      529.34      534.85     25.64 o 
  -2   2   5        3.93        4.69      1.05 o 
  -1   2   5      104.85      116.93      5.72 o 
   0   2   5     1010.83      985.87     43.34 o 
   1   2   5      398.66      364.15     16.54 o 
   2   2   5       70.04       93.88      7.62 o 
   3   2   5       31.94       41.72      3.49 o 
   4   2   5       20.57       28.60      6.09 o 
   5   2   5       50.18       49.29      5.32 o 
   6   2   5      159.35      161.12      9.94 o 
   7   2   5        0.23        0.40      2.42 o 
   8   2   5        2.92        6.20      3.83 o 
 -11   3   5        0.25        2.15      5.53 o 
 -10   3   5        0.24        3.93      4.92 o 
  -9   3   5       21.96       17.08      4.10 o 
  -8   3   5        7.65        3.46      2.07 o 
  -7   3   5        0.17       -1.14      1.61 o 
  -6   3   5       66.73       74.31      4.76 o 
  -5   3   5      529.09      625.68     30.29 o 
  -4   3   5        6.30        9.30      1.76 o 
  -3   3   5       16.18       15.77      2.38 o 
  -2   3   5       42.24       56.10      3.21 o 
  -1   3   5      340.68      269.56     12.31 o 
   0   3   5       49.01       66.57      3.80 o 
   1   3   5       21.25       13.22      1.69 o 
   2   3   5      137.72      110.02      8.77 o 
   3   3   5        0.01        1.11      1.56 o 
   4   3   5        0.07        0.17      2.19 o 
   5   3   5        2.17        3.11      2.16 o 
   6   3   5        5.65       12.19      2.84 o 
   7   3   5        0.11        0.09      3.34 o 
 -11   4   5       33.51       43.78      7.30 o 
 -10   4   5       25.66       23.83      6.53 o 
  -9   4   5        9.88        6.41      2.68 o 
  -8   4   5       11.76       22.74      3.38 o 
  -7   4   5       15.35       13.10      3.15 o 
  -6   4   5       24.19       21.36      2.60 o 
  -5   4   5       54.81       47.62      5.25 o 
  -4   4   5       57.35       47.21      3.24 o 
  -3   4   5       30.77       28.32      4.28 o 
  -2   4   5       36.83       43.65      2.88 o 
  -1   4   5      496.35      570.16     25.41 o 
   0   4   5     1750.35     1725.38     75.27 o 
   1   4   5      261.71      261.95     13.29 o 
   2   4   5        7.19        5.33      2.05 o 
   3   4   5        0.12        0.48      1.69 o 
   4   4   5       10.00       11.83      3.14 o 
   5   4   5       14.89       12.17      2.79 o 
   6   4   5        0.11        0.56      3.27 o 
   7   4   5        1.99        5.62      4.00 o 
 -12   5   5        0.53       15.04      8.25 o 
 -11   5   5        1.72       -6.77      4.51 o 
 -10   5   5        0.20       -0.73      3.21 o 
  -9   5   5       47.05       46.96      9.80 o 
  -8   5   5       95.90      123.20      8.40 o 
  -7   5   5        0.53       -0.36      1.39 o 
  -6   5   5       76.56       83.02      5.91 o 
  -5   5   5       16.89       15.29      2.75 o 
  -4   5   5      218.43      240.47     12.31 o 
  -3   5   5      306.21      273.31     13.89 o 
  -2   5   5      220.85      203.55      9.59 o 
  -1   5   5      105.00      124.85      6.42 o 
   0   5   5       66.88       60.25      3.95 o 
   1   5   5       44.19       32.04      3.54 o 
   2   5   5      500.28      573.34     32.32 o 
   3   5   5       59.28       66.36      5.40 o 
   4   5   5       15.65       24.72      4.43 o 
   5   5   5       14.75       11.07      5.03 o 
   6   5   5       14.02       10.63      6.33 o 
 -12   6   5       16.97        2.32      6.55 o 
 -11   6   5        0.02        5.08      5.94 o 
 -10   6   5       20.17       15.06      7.42 o 
  -9   6   5      230.96      258.04     20.04 o 
  -8   6   5      141.45      133.64     10.73 o 
  -7   6   5      280.25      294.80     20.08 o 
  -6   6   5      129.48      136.64      8.92 o 
  -5   6   5      214.78      200.05     12.13 o 
  -4   6   5      424.65      476.15     23.41 o 
  -3   6   5       62.89       64.41      5.50 o 
  -2   6   5      157.04      166.58      8.29 o 
  -1   6   5      150.69      154.29      7.95 o 
   0   6   5       19.54       14.10      2.17 o 
   1   6   5       30.60       33.69      4.34 o 
   2   6   5      620.59      680.82     37.85 o 
   3   6   5        1.86        3.43      2.39 o 
   4   6   5        3.79        3.86      2.85 o 
   5   6   5        4.73       -0.24      5.94 o 
 -11   7   5       12.56       14.17      4.83 o 
 -10   7   5        0.09       -3.16      3.26 o 
  -9   7   5      295.36      324.85     22.48 o 
  -8   7   5      160.27      169.73     13.07 o 
  -7   7   5        0.35       -0.62      2.26 o 
  -6   7   5        3.59        2.21      2.26 o 
  -5   7   5       86.69       86.87      7.75 o 
  -4   7   5       49.44       56.24      6.36 o 
  -3   7   5      158.50      169.88     11.68 o 
  -2   7   5        0.73       -1.65      1.78 o 
  -1   7   5       66.51       71.35      4.64 o 
   0   7   5        0.95        2.31      2.09 o 
   1   7   5       13.59        9.42      2.66 o 
   2   7   5      219.15      192.92     15.05 o 
   3   7   5        7.78        9.69      4.55 o 
   4   7   5        3.87       14.72      6.83 o 
 -11   8   5        3.18        7.03      4.68 o 
 -10   8   5        1.22       -2.18      6.57 o 
  -9   8   5      598.41      628.46     49.60 o 
  -8   8   5       79.22       71.74      7.40 o 
  -7   8   5      218.83      226.56     16.67 o 
  -6   8   5       11.87       13.60      3.42 o 
  -5   8   5       29.52       41.33      5.47 o 
  -4   8   5        1.76        0.39      2.13 o 
  -3   8   5      111.39      106.46      7.63 o 
  -2   8   5        3.03        4.03      4.05 o 
  -1   8   5        1.99        4.55      2.42 o 
   0   8   5        3.23        9.70      4.64 o 
   1   8   5        8.73        5.07      4.19 o 
   2   8   5       69.80       44.93     10.65 o 
 -11   9   5        0.04       -0.76      6.79 o 
 -10   9   5        1.27        5.08      4.34 o 
  -9   9   5       65.40       61.88     10.27 o 
  -8   9   5        2.10        6.66      4.19 o 
  -7   9   5        0.71        2.17      2.97 o 
  -6   9   5       10.93        4.40      2.97 o 
  -5   9   5       32.55       28.35      5.37 o 
  -4   9   5       28.81       22.44      7.42 o 
  -3   9   5        0.28       -0.52      2.29 o 
  -2   9   5       17.64       14.64      3.64 o 
  -1   9   5        1.04        5.81      4.42 o 
   0   9   5       26.04       36.67      9.07 o 
   1   9   5        0.09       -3.37      4.72 o 
 -10  10   5       12.57        9.33      5.65 o 
  -9  10   5       21.87       26.77      6.51 o 
  -8  10   5       13.04        5.33      4.69 o 
  -7  10   5        7.87       12.57      4.71 o 
  -6  10   5       27.36       23.01      7.52 o 
  -5  10   5       10.42       -0.12      6.42 o 
  -4  10   5       22.57       27.16      5.70 o 
  -3  10   5        0.98       -0.62      2.82 o 
  -2  10   5        4.75        5.00      5.94 o 
  -1  10   5        0.08        0.24      5.73 o 
  -9  11   5        6.40        3.37      6.02 o 
  -8  11   5        3.41        5.04      6.06 o 
  -7  11   5        1.03       -4.84      5.08 o 
  -6  11   5        0.87       -6.46      4.31 o 
  -5  11   5       16.73       15.08      6.79 o 
  -4  11   5        0.95        2.60      5.49 o 
   2 -11   6        0.06        0.82      3.48 o 
   3 -11   6        3.04        6.99      4.81 o 
   4 -11   6        1.03       -1.11      4.41 o 
   5 -11   6       30.56       50.12      8.66 o 
   6 -11   6       77.63       74.93     15.57 o 
   7 -11   6        0.31       -1.42      6.83 o 
   0 -10   6        2.64        8.59      3.78 o 
   1 -10   6        0.86        1.56      3.24 o 
   2 -10   6        4.94        3.87      3.21 o 
   3 -10   6       28.58       18.89      4.17 o 
   4 -10   6       21.78        8.46      6.08 o 
   5 -10   6        6.65        2.49      5.37 o 
   6 -10   6       49.10       44.79      7.65 o 
   7 -10   6       26.87       22.97      8.58 o 
   8 -10   6       24.48       18.42      8.46 o 
   9 -10   6       10.00       21.91      8.99 o 
  -2  -9   6       25.71       24.88      7.81 o 
  -1  -9   6        0.18       -0.86      3.45 o 
   0  -9   6       46.25       40.47      5.35 o 
   1  -9   6        1.44       -0.31      2.85 o 
   2  -9   6       17.10       14.67      3.52 o 
   3  -9   6       51.11       83.04      7.78 o 
   4  -9   6        2.34       -2.14      3.41 o 
   5  -9   6       21.11       21.79     11.93 o 
   6  -9   6        0.68        6.11      4.01 o 
   7  -9   6       14.56       12.75      4.87 o 
   8  -9   6        2.71        0.45      5.49 o 
   9  -9   6        1.96       -1.02      5.90 o 
  10  -9   6        0.01       -2.89      6.55 o 
  -4  -8   6        0.12        1.30      5.16 o 
  -3  -8   6        0.21        0.41      4.55 o 
  -2  -8   6       35.53       49.44      9.60 o 
  -1  -8   6       74.00       69.42      6.99 o 
   0  -8   6       13.93       21.95      6.47 o 
   1  -8   6        1.63        3.10      3.57 o 
   2  -8   6        4.20        0.95      3.58 o 
   3  -8   6      114.49      109.86      8.89 o 
   4  -8   6       10.08       13.05      4.39 o 
   5  -8   6        2.42       -3.23      3.66 o 
   6  -8   6        0.87        1.74      3.23 o 
   7  -8   6      136.72      138.57     13.71 o 
   8  -8   6       83.44       75.95     13.95 o 
   9  -8   6       19.91       13.66      7.16 o 
  10  -8   6        9.86        8.38      6.46 o 
  -5  -7   6        0.21        6.22      5.61 o 
  -4  -7   6       20.03        0.37      5.00 o 
  -3  -7   6      154.96      124.41     17.08 o 
  -2  -7   6      157.64      177.79     12.73 o 
  -1  -7   6       82.87       82.98      7.45 o 
   0  -7   6      244.49      257.12     17.88 o 
   1  -7   6       21.57       18.56      3.31 o 
   2  -7   6      126.95      143.06     14.30 o 
   3  -7   6       63.26       65.52      6.25 o 
   4  -7   6        6.37        4.50      2.28 o 
   5  -7   6        5.66        3.05      3.33 o 
   6  -7   6       52.89       66.99     19.31 o 
   7  -7   6       89.05       93.01      8.01 o 
   8  -7   6        5.33        4.34      3.39 o 
   9  -7   6       25.60       19.39      6.34 o 
  10  -7   6        0.07        0.24      5.16 o 
  -6  -6   6       37.10       50.74     10.53 o 
  -5  -6   6        0.26       -3.18      3.19 o 
  -4  -6   6        4.81       -0.04      2.76 o 
  -3  -6   6       66.60       63.48      5.99 o 
  -2  -6   6      259.58      289.20     16.43 o 
  -1  -6   6        0.03        0.71      1.60 o 
   0  -6   6      266.80      281.80     15.98 o 
   1  -6   6        1.54        1.24      1.42 o 
   2  -6   6        0.02        0.46      2.20 o 
   3  -6   6       48.14       55.46      5.30 o 
   4  -6   6       26.41       26.76      4.55 o 
   5  -6   6      118.66      118.36      9.04 o 
   6  -6   6        0.02       -2.67      2.01 o 
   7  -6   6      392.58      359.16     23.29 o 
   8  -6   6       18.21       15.63      4.50 o 
   9  -6   6       11.97       26.06      8.17 o 
  10  -6   6       10.99        7.28      6.42 o 
  -7  -5   6       11.79        2.28      5.73 o 
  -6  -5   6       16.78       19.43      4.93 o 
  -5  -5   6       53.30       46.19      6.45 o 
  -4  -5   6       51.85       74.19      8.26 o 
  -3  -5   6        0.31       -1.51      1.73 o 
  -2  -5   6      774.48      856.16     52.27 o 
  -1  -5   6        3.36        1.03      1.42 o 
   0  -5   6        6.19        0.58      1.29 o 
   1  -5   6      256.28      271.51     15.14 o 
   2  -5   6      124.11      122.60      6.66 o 
   3  -5   6      574.03      543.14     23.64 o 
   4  -5   6       27.23       47.37      4.32 o 
   5  -5   6       46.67       29.23      2.23 o 
   6  -5   6        5.51        5.79      2.73 o 
   7  -5   6      330.65      323.78     15.44 o 
   8  -5   6       20.55        7.08      3.64 o 
   9  -5   6       37.01       52.24     10.77 o 
  10  -5   6        0.02        3.46      5.29 o 
  -8  -4   6        9.30        3.54      5.61 o 
  -7  -4   6        5.89       12.44      5.53 o 
  -6  -4   6      131.98      133.61     31.65 o 
  -5  -4   6       16.99       27.32      4.90 o 
  -4  -4   6       21.13       26.07      3.46 o 
  -3  -4   6        1.56        0.96      1.61 o 
  -2  -4   6       48.00       35.29      3.72 o 
  -1  -4   6      109.99      112.88      8.06 o 
   0  -4   6      184.01      201.10     11.48 o 
   1  -4   6       13.67       11.17      1.16 o 
   2  -4   6        2.68        7.85      1.22 o 
   3  -4   6     1075.14     1117.58     45.48 o 
   4  -4   6     1367.93     1491.57     65.61 o 
   5  -4   6      139.25      133.39      5.93 o 
   6  -4   6        3.16        3.81      1.53 o 
   7  -4   6      292.58      347.78     20.64 o 
   8  -4   6        3.11       -1.35      2.09 o 
   9  -4   6        4.10        8.90      3.32 o 
  10  -4   6        3.74       -4.35      4.68 o 
  -8  -3   6        8.21        9.80      5.85 o 
  -7  -3   6      117.86      115.91     11.79 o 
  -6  -3   6       15.91       10.82      3.28 o 
  -5  -3   6       36.08       32.19      4.85 o 
  -4  -3   6        0.14        2.05      1.44 o 
  -3  -3   6       26.81       24.60      2.16 o 
  -2  -3   6     1424.98     1501.19     79.35 o 
  -1  -3   6      245.72      242.00     13.43 o 
   0  -3   6       62.01       65.14      4.02 o 
   1  -3   6      591.96      532.84     23.64 o 
   2  -3   6       76.84       84.48      3.78 o 
   3  -3   6       11.36        8.39      1.41 o 
   4  -3   6     8763.22     8225.03    307.18 o 
   5  -3   6      166.56      199.71      8.88 o 
   6  -3   6       13.15       12.09      1.75 o 
   7  -3   6      245.26      234.57     15.07 o 
   8  -3   6        8.57        8.62      2.79 o 
   9  -3   6       15.16       17.54      4.10 o 
  10  -3   6        2.22        5.26      4.42 o 
  -9  -2   6        0.01        3.01      5.33 o 
  -8  -2   6       36.40       40.49      8.50 o 
  -7  -2   6      476.88      533.57     34.18 o 
  -6  -2   6       13.37       12.91      2.78 o 
  -5  -2   6      188.18      211.89     14.12 o 
  -4  -2   6       11.39        7.82      1.51 o 
  -3  -2   6        1.11        3.09      1.02 o 
  -2  -2   6      167.46      222.36     16.78 o 
  -1  -2   6       15.81       16.38      1.21 o 
   0  -2   6       83.40       85.31      4.27 o 
   1  -2   6       29.55       34.69      2.11 o 
   2  -2   6      110.65      102.62      4.78 o 
   3  -2   6      379.20      455.90     17.67 o 
   4  -2   6     6970.45     6404.97    256.50 o 
   5  -2   6       18.92       21.07      1.93 o 
   6  -2   6        0.11        1.67      1.67 o 
   7  -2   6      361.42      411.19     24.33 o 
   8  -2   6        0.16        1.27      2.27 o 
   9  -2   6        1.70       -2.64      2.84 o 
  10  -2   6        0.07       -0.93      3.83 o 
  -9  -1   6        1.29       -6.28      4.19 o 
  -8  -1   6       26.94       28.58      4.29 o 
  -7  -1   6      868.35      983.47     61.20 o 
  -6  -1   6       60.42       62.93      4.83 o 
  -5  -1   6        6.34        4.62      1.54 o 
  -4  -1   6        7.06        2.91      1.85 o 
  -3  -1   6      230.02      231.22     13.02 o 
  -2  -1   6     1513.89     1625.76     77.64 o 
  -1  -1   6     3783.06     3124.94    149.42 o 
   0  -1   6      309.76      283.55     14.09 o 
   1  -1   6       11.45        8.75      1.21 o 
   2  -1   6      432.48      406.90     18.26 o 
   3  -1   6      181.29      199.96      8.75 o 
   4  -1   6     2512.18     2754.31    110.29 o 
   5  -1   6       35.42       34.21      3.22 o 
   6  -1   6        0.19       -0.96      1.66 o 
   7  -1   6        4.43        2.43      2.18 o 
   8  -1   6        7.09        4.61      3.01 o 
   9  -1   6        4.41        6.78      4.40 o 
 -10   0   6        4.19        6.34      6.67 o 
  -9   0   6       36.07       26.88      5.53 o 
  -8   0   6       58.64       79.13     12.24 o 
  -7   0   6      414.88      402.17     25.93 o 
  -6   0   6      103.20      126.07      7.80 o 
  -5   0   6        1.95        2.83      1.38 o 
  -4   0   6      154.01      201.56     11.42 o 
  -3   0   6      245.48      243.72     12.22 o 
  -2   0   6       77.58       94.59      6.82 o 
  -1   0   6       16.39       19.44      1.81 o 
   0   0   6       95.41      101.52      5.01 o 
   1   0   6       15.82       17.28      2.45 o 
   2   0   6       19.22       24.25      2.30 o 
   3   0   6       90.66       97.40      8.48 o 
   4   0   6       95.45      108.20      9.70 o 
   5   0   6       39.03       40.42      4.97 o 
   6   0   6        3.54        5.97      2.17 o 
   7   0   6      156.89      149.47      9.36 o 
   8   0   6        4.25        4.43      3.12 o 
   9   0   6        1.35        1.27      4.32 o 
 -10   1   6        2.66       -2.93      4.27 o 
  -9   1   6        7.83       12.73      3.98 o 
  -8   1   6      289.20      269.16     22.70 o 
  -7   1   6       27.07       30.32      3.17 o 
  -6   1   6       24.52       32.34      3.16 o 
  -5   1   6       26.71       21.05      2.11 o 
  -4   1   6       15.81       11.45      1.52 o 
  -3   1   6      431.92      432.64     21.17 o 
  -2   1   6     1145.95     1135.81     54.17 o 
  -1   1   6     6135.32     5773.87    250.21 o 
   0   1   6       16.20       28.30      2.14 o 
   1   1   6      113.24      115.38      5.86 o 
   2   1   6       26.65       25.88      2.87 o 
   3   1   6        0.02       -1.09      1.35 o 
   4   1   6       26.79       20.11      2.75 o 
   5   1   6        0.12       -1.88      1.54 o 
   6   1   6       35.83       34.30      3.84 o 
   7   1   6       12.09       10.72      3.00 o 
   8   1   6        0.51        0.94      3.37 o 
 -11   2   6        0.46       -1.50      6.26 o 
 -10   2   6       25.88       20.25      7.42 o 
  -9   2   6       58.04       47.90      6.88 o 
  -8   2   6       11.22       17.51      3.15 o 
  -7   2   6        2.68        6.71      2.19 o 
  -6   2   6      316.72      360.04     17.72 o 
  -5   2   6      177.37      168.62      7.82 o 
  -4   2   6      112.17      133.44      7.01 o 
  -3   2   6      908.78      847.57     40.81 o 
  -2   2   6      153.97      165.34      9.78 o 
  -1   2   6      191.11      177.27      9.32 o 
   0   2   6     1209.46     1102.09     48.32 o 
   1   2   6       45.68       34.66      2.60 o 
   2   2   6      171.56      185.40     11.40 o 
   3   2   6        2.06        0.80      1.75 o 
   4   2   6       79.61       79.40      8.46 o 
   5   2   6        4.36        3.82      2.11 o 
   6   2   6        2.15       -1.71      2.13 o 
   7   2   6        8.26        9.69      4.02 o 
   8   2   6        0.01       -3.99      3.92 o 
 -11   3   6       10.73        6.06      6.55 o 
 -10   3   6        4.34        8.04      3.74 o 
  -9   3   6       86.32      107.53     14.05 o 
  -8   3   6       48.33       40.36      4.62 o 
  -7   3   6       30.45       38.09      3.62 o 
  -6   3   6       92.19      111.70      6.38 o 
  -5   3   6      159.34      144.75     10.25 o 
  -4   3   6      380.39      366.36     18.08 o 
  -3   3   6     1100.51     1038.73     49.81 o 
  -2   3   6       64.88       49.31      3.10 o 
  -1   3   6     1697.43     1616.39     70.63 o 
   0   3   6      816.12      882.72     38.94 o 
   1   3   6      203.54      240.40     11.36 o 
   2   3   6       99.53       84.99      6.31 o 
   3   3   6        0.26       -0.62      1.66 o 
   4   3   6        1.48        2.97      1.81 o 
   5   3   6       35.38       36.63      3.96 o 
   6   3   6       35.49       41.72      7.30 o 
   7   3   6       11.51        5.07      3.61 o 
 -11   4   6       63.58       76.17      9.76 o 
 -10   4   6        0.02        0.88      3.20 o 
  -9   4   6        9.73       12.00      3.08 o 
  -8   4   6      144.71      155.93     11.64 o 
  -7   4   6      211.34      219.16     15.69 o 
  -6   4   6        6.16        5.68      1.65 o 
  -5   4   6      286.28      262.34     14.98 o 
  -4   4   6      121.95      121.11      6.70 o 
  -3   4   6      215.79      230.33     11.73 o 
  -2   4   6       53.02       55.17      3.48 o 
  -1   4   6       11.80        3.77      1.25 o 
   0   4   6      209.59      268.45     12.40 o 
   1   4   6        0.07        0.13      1.26 o 
   2   4   6       15.62       20.78      3.15 o 
   3   4   6       41.67       52.08      5.15 o 
   4   4   6       88.68      118.29      7.82 o 
   5   4   6        2.82       -1.24      2.26 o 
   6   4   6        1.36        3.83      3.98 o 
 -11   5   6       51.20       43.99     11.06 o 
 -10   5   6        0.63        1.45      3.16 o 
  -9   5   6       16.91        9.24      6.39 o 
  -8   5   6      171.61      200.61     12.46 o 
  -7   5   6        0.40        1.89      1.79 o 
  -6   5   6       26.82       27.37      3.13 o 
  -5   5   6       78.92       62.34      4.36 o 
  -4   5   6      185.80      208.45     10.94 o 
  -3   5   6      222.82      219.55     12.89 o 
  -2   5   6        0.30        1.66      1.26 o 
  -1   5   6      211.36      244.93     11.57 o 
   0   5   6       40.65       47.20      4.72 o 
   1   5   6      175.97      182.00     10.48 o 
   2   5   6       42.92       43.14      7.73 o 
   3   5   6      183.55      176.99     17.42 o 
   4   5   6        8.59        6.86      2.71 o 
   5   5   6       48.97       64.50     10.86 o 
 -11   6   6       51.95       25.03     13.54 o 
 -10   6   6       70.48       73.28      9.22 o 
  -9   6   6       47.41       53.92      6.21 o 
  -8   6   6        3.65        4.80      2.81 o 
  -7   6   6      306.75      293.72     20.16 o 
  -6   6   6      211.56      216.92     13.20 o 
  -5   6   6      183.49      189.57     11.51 o 
  -4   6   6       39.82       30.83      2.90 o 
  -3   6   6       93.75      107.36      5.85 o 
  -2   6   6       28.21       33.00      2.89 o 
  -1   6   6       13.05        7.93      1.96 o 
   0   6   6        6.05        5.65      1.79 o 
   1   6   6       44.35       49.74      4.49 o 
   2   6   6      112.82      124.77     11.11 o 
   3   6   6       17.54       11.88      2.90 o 
   4   6   6        0.74        2.67      3.58 o 
 -11   7   6        2.15        7.93      5.39 o 
 -10   7   6        0.40        1.00      3.50 o 
  -9   7   6       69.20       80.09     16.38 o 
  -8   7   6      162.82      193.35     14.67 o 
  -7   7   6      237.05      240.16     17.20 o 
  -6   7   6       62.79       53.16      7.72 o 
  -5   7   6      170.54      202.32     17.52 o 
  -4   7   6      116.57      121.98      8.31 o 
  -3   7   6       12.83        8.53      2.72 o 
  -2   7   6       66.49       61.72      4.72 o 
  -1   7   6      175.70      186.41     10.38 o 
   0   7   6       35.13       25.00      3.45 o 
   1   7   6      136.98      152.65      9.73 o 
   2   7   6       86.21       76.87      6.32 o 
   3   7   6       15.96       13.41      4.03 o 
 -11   8   6       13.89        9.74      5.05 o 
 -10   8   6        6.14       -1.88      4.70 o 
  -9   8   6        5.74       11.77      5.16 o 
  -8   8   6        1.89        3.16      3.07 o 
  -7   8   6      403.77      456.01     30.59 o 
  -6   8   6       69.80       81.87      7.91 o 
  -5   8   6        0.66        2.81      3.76 o 
  -4   8   6      104.17      102.89      8.83 o 
  -3   8   6       26.67       34.03      4.13 o 
  -2   8   6        0.17       -1.47      2.20 o 
  -1   8   6        1.74        2.55      3.09 o 
   0   8   6        8.85       10.64      3.99 o 
   1   8   6        0.05        2.48      5.41 o 
   2   8   6        3.73       16.99      7.48 o 
 -11   9   6        7.22       16.73     13.72 o 
 -10   9   6        2.55        1.93      4.32 o 
  -9   9   6        0.87       -0.71      3.75 o 
  -8   9   6        0.00        6.61      5.73 o 
  -7   9   6        0.13        2.09      3.79 o 
  -6   9   6       33.78       29.00      6.71 o 
  -5   9   6        8.01        8.81      3.37 o 
  -4   9   6       23.49       13.13      4.03 o 
  -3   9   6        6.33        4.03      2.76 o 
  -2   9   6       87.93       84.70      8.07 o 
  -1   9   6       18.42       15.61      6.99 o 
   0   9   6        6.08       12.60      6.26 o 
   1   9   6       16.31       18.21      7.97 o 
 -10  10   6        0.00        4.18      6.79 o 
  -9  10   6        4.80       12.97      5.39 o 
  -8  10   6        4.13        5.99      4.31 o 
  -7  10   6        1.64        3.30      4.29 o 
  -6  10   6       19.46       19.44      5.28 o 
  -5  10   6        6.99       11.18      5.53 o 
  -4  10   6       83.06       78.71     13.38 o 
  -3  10   6       10.17       11.38      4.62 o 
  -2  10   6       12.63       17.32      7.03 o 
  -1  10   6        4.14        1.06      6.26 o 
  -8  11   6        1.10       10.41      6.30 o 
  -7  11   6        0.77        0.89      5.53 o 
  -6  11   6        3.59       13.25      6.46 o 
  -5  11   6       11.23       12.89      6.55 o 
  -4  11   6        1.95        1.91      5.24 o 
   2 -11   7        5.10        3.31      3.74 o 
   3 -11   7       26.80       36.20     12.89 o 
   4 -11   7        0.64        5.85      4.86 o 
   5 -11   7       33.21       45.72      8.19 o 
   6 -11   7       45.76       27.73      6.87 o 
   7 -11   7        0.58       -0.28      7.56 o 
   0 -10   7        0.08        0.48      5.54 o 
   1 -10   7       24.59       28.91     10.35 o 
   2 -10   7       28.21       12.10      3.70 o 
   3 -10   7        3.37       -1.34      3.08 o 
   4 -10   7       12.81       14.64      5.17 o 
   5 -10   7       44.75       34.80     10.29 o 
   6 -10   7       61.60       59.38      8.97 o 
   7 -10   7        9.22       14.61      5.49 o 
   8 -10   7        0.24       -2.28      6.26 o 
  -2  -9   7        7.49       -6.38      4.63 o 
  -1  -9   7        9.58        8.01      3.70 o 
   0  -9   7       14.31       14.19      4.26 o 
   1  -9   7        6.04        4.78      3.21 o 
   2  -9   7       34.54       43.35      6.57 o 
   3  -9   7       76.88       89.35      8.15 o 
   4  -9   7        9.09       17.77      4.82 o 
   5  -9   7       57.76       68.43      9.09 o 
   6  -9   7       49.48       39.23      7.36 o 
   7  -9   7        6.37       13.71      4.76 o 
   8  -9   7        0.17        3.98      6.83 o 
   9  -9   7        3.54       -7.64      5.24 o 
  -3  -8   7        7.55        8.82      5.73 o 
  -2  -8   7        0.35        1.67      4.31 o 
  -1  -8   7        0.60        1.87      2.77 o 
   0  -8   7       21.32       25.46      4.86 o 
   1  -8   7       52.63       50.79      5.74 o 
   2  -8   7        0.44       -0.27      2.31 o 
   3  -8   7       16.84       19.08      5.33 o 
   4  -8   7        5.15        2.65      3.05 o 
   5  -8   7        0.81       -0.57      3.44 o 
   6  -8   7        1.31       -3.88      3.20 o 
   7  -8   7       15.71        2.62      8.13 o 
   8  -8   7        0.06        3.02      4.38 o 
   9  -8   7       13.25        1.10      6.55 o 
  -5  -7   7        0.03       -1.26      4.96 o 
  -4  -7   7        0.02       -0.41      4.07 o 
  -3  -7   7        9.37        8.58      5.37 o 
  -2  -7   7       26.36       32.10      6.64 o 
  -1  -7   7        1.44       -0.71      2.37 o 
   0  -7   7       14.57       10.40      3.09 o 
   1  -7   7        8.06       12.38      3.13 o 
   2  -7   7       23.96       22.38      5.45 o 
   3  -7   7       73.20       83.45      9.28 o 
   4  -7   7        1.21        3.91      2.38 o 
   5  -7   7       22.57       33.98      5.82 o 
   6  -7   7       50.32       38.24      6.16 o 
   7  -7   7        6.84       13.80      4.62 o 
   8  -7   7        0.00       -0.04      2.76 o 
   9  -7   7       13.41       23.26      8.13 o 
  10  -7   7        0.51       -4.35      5.16 o 
  -6  -6   7        4.29       10.57      5.73 o 
  -5  -6   7        3.47        5.92      6.83 o 
  -4  -6   7       24.02       34.83      9.21 o 
  -3  -6   7       12.10        8.76      2.43 o 
  -2  -6   7       58.82       49.18      5.62 o 
  -1  -6   7       18.16       16.51      3.56 o 
   0  -6   7       69.93       74.00      9.95 o 
   1  -6   7      183.27      175.70     12.35 o 
   2  -6   7      345.68      443.61     27.91 o 
   3  -6   7        7.40        4.63      4.13 o 
   4  -6   7       97.22      107.52      9.54 o 
   5  -6   7       11.66        6.08      3.57 o 
   6  -6   7        6.80        4.23      2.34 o 
   7  -6   7       43.28       35.61      4.22 o 
   8  -6   7        0.50       -2.05      2.90 o 
   9  -6   7        7.03        2.60      4.92 o 
  10  -6   7        0.68       -4.80      4.80 o 
  -7  -5   7       50.05       31.02      8.86 o 
  -6  -5   7        3.63        9.31      5.73 o 
  -5  -5   7        6.09        4.66      4.07 o 
  -4  -5   7      165.52      174.79     18.86 o 
  -3  -5   7       12.54       14.65      3.41 o 
  -2  -5   7        4.32        2.47      1.87 o 
  -1  -5   7        0.76        3.26      2.20 o 
   0  -5   7      135.07      142.30     10.16 o 
   1  -5   7      555.13      597.80     31.93 o 
   2  -5   7      460.95      537.21     26.09 o 
   3  -5   7       14.00       19.61      1.81 o 
   4  -5   7        5.04        7.84      1.30 o 
   5  -5   7        0.78        2.07      1.27 o 
   6  -5   7        1.42        3.86      1.69 o 
   7  -5   7        5.44        3.69      2.14 o 
   8  -5   7        6.10        6.95      3.35 o 
   9  -5   7        3.98        5.38      4.29 o 
  10  -5   7        0.00       -5.53      4.76 o 
  -7  -4   7       35.60       27.04      7.60 o 
  -6  -4   7        0.11        0.28      3.10 o 
  -5  -4   7        7.46       16.16      3.94 o 
  -4  -4   7        2.16       -1.62      1.81 o 
  -3  -4   7      357.51      323.61     25.79 o 
  -2  -4   7       40.22       36.18      3.89 o 
  -1  -4   7      684.37      703.99     52.73 o 
   0  -4   7      474.24      483.95     30.15 o 
   1  -4   7      695.06      715.14     25.79 o 
   2  -4   7       19.89       16.74      1.57 o 
   3  -4   7       14.11       13.76      1.48 o 
   4  -4   7      106.73      110.18      5.11 o 
   5  -4   7      179.47      181.91      7.82 o 
   6  -4   7        0.14        0.73      1.44 o 
   7  -4   7       31.17       33.46      4.62 o 
   8  -4   7       17.85       10.60      3.35 o 
   9  -4   7        5.05        2.59      3.54 o 
  10  -4   7        6.78       14.46      5.73 o 
  -8  -3   7       11.92        8.38      5.73 o 
  -7  -3   7      152.24      187.20     24.86 o 
  -6  -3   7       18.54       13.49      3.88 o 
  -5  -3   7       90.82      108.59      8.44 o 
  -4  -3   7       70.39       88.56      7.04 o 
  -3  -3   7       13.63       19.36      2.28 o 
  -2  -3   7       20.22       25.74      3.47 o 
  -1  -3   7       41.57       51.72      3.78 o 
   0  -3   7      512.05      567.53     27.34 o 
   1  -3   7      302.50      292.76     14.48 o 
   2  -3   7      539.10      573.03     23.55 o 
   3  -3   7      525.73      593.74     22.82 o 
   4  -3   7      306.77      270.04     10.93 o 
   5  -3   7       29.86       34.54      2.54 o 
   6  -3   7       24.49       22.39      4.26 o 
   7  -3   7      106.49       97.73     14.71 o 
   8  -3   7       32.55       24.49      4.06 o 
   9  -3   7       11.59       13.52      4.56 o 
  10  -3   7        1.48       -6.43      6.55 o 
  -9  -2   7       10.07       11.14      6.71 o 
  -8  -2   7       21.27       31.27      7.52 o 
  -7  -2   7      414.61      460.04     36.27 o 
  -6  -2   7       51.75       60.81      7.63 o 
  -5  -2   7        1.81        0.83      1.37 o 
  -4  -2   7       32.42       30.23      3.02 o 
  -3  -2   7      473.01      515.21     25.24 o 
  -2  -2   7      138.69      155.89      7.32 o 
  -1  -2   7      330.01      346.60     15.81 o 
   0  -2   7      173.53      157.82      7.47 o 
   1  -2   7       62.73       55.47      3.81 o 
   2  -2   7      872.31      837.70     36.95 o 
   3  -2   7      388.65      362.54     15.24 o 
   4  -2   7       45.57       58.65      3.23 o 
   5  -2   7       89.12       89.39      4.54 o 
   6  -2   7      173.56      192.16     10.94 o 
   7  -2   7        8.58        9.16      2.89 o 
   8  -2   7        9.12       13.00      5.33 o 
   9  -2   7        0.21       -1.64      3.48 o 
  -9  -1   7       18.23       13.50      7.03 o 
  -8  -1   7       15.19       15.46      5.27 o 
  -7  -1   7       53.27       67.21      6.40 o 
  -6  -1   7       19.28       23.14      2.92 o 
  -5  -1   7       65.76       78.85      5.51 o 
  -4  -1   7      123.65      105.55      7.10 o 
  -3  -1   7      286.59      297.88     13.48 o 
  -2  -1   7     4434.66     4230.11    202.32 o 
  -1  -1   7       65.64       88.62      5.01 o 
   0  -1   7       77.78       78.85      4.60 o 
   1  -1   7      488.40      508.03     22.59 o 
   2  -1   7      479.98      468.92     21.08 o 
   3  -1   7     1250.76     1242.12     50.63 o 
   4  -1   7       16.87       25.50      2.04 o 
   5  -1   7        9.28       11.28      2.26 o 
   6  -1   7       20.14       28.75      3.54 o 
   7  -1   7      111.80      118.74      7.97 o 
   8  -1   7       74.51       69.21     12.56 o 
   9  -1   7       10.94       -0.92      3.78 o 
 -10   0   7        0.43        1.46      6.14 o 
  -9   0   7       22.43       26.14      5.56 o 
  -8   0   7       20.53       28.62      4.27 o 
  -7   0   7      632.15      769.47     41.26 o 
  -6   0   7      127.46      159.86      9.71 o 
  -5   0   7       27.95       27.24      2.88 o 
  -4   0   7        9.95        3.70      1.07 o 
  -3   0   7      580.05      671.90     31.94 o 
  -2   0   7     1326.16     1496.25     71.63 o 
  -1   0   7       83.58       59.23      3.81 o 
   0   0   7       41.42       37.86      3.02 o 
   1   0   7      148.40      154.51      7.51 o 
   2   0   7      480.91      531.13     23.69 o 
   3   0   7       51.16       43.11      3.12 o 
   4   0   7       70.10       87.96      8.82 o 
   5   0   7        0.77        3.34      1.76 o 
   6   0   7      151.05      153.51     18.58 o 
   7   0   7       28.85       26.32      3.72 o 
   8   0   7        0.28        3.81      3.91 o 
   9   0   7        0.06        2.51      4.32 o 
 -10   1   7        1.61       -1.83      6.30 o 
  -9   1   7       20.45       22.85      5.10 o 
  -8   1   7        3.71        3.77      3.76 o 
  -7   1   7       23.43       28.30      3.31 o 
  -6   1   7      537.89      628.35     33.66 o 
  -5   1   7       32.44       30.13      2.74 o 
  -4   1   7      112.92       88.66      5.17 o 
  -3   1   7      139.59      185.15     13.10 o 
  -2   1   7     5339.17     5737.19    303.11 o 
  -1   1   7       47.79       57.06      3.69 o 
   0   1   7      180.19      133.94      6.65 o 
   1   1   7      137.27      128.15      6.55 o 
   2   1   7       96.83       89.45      7.82 o 
   3   1   7       62.39       75.12      5.28 o 
   4   1   7        2.79        2.05      1.63 o 
   5   1   7       65.09       86.98      8.34 o 
   6   1   7       49.66       64.95      6.37 o 
   7   1   7       26.88       29.76      5.20 o 
   8   1   7       20.90       19.03      4.64 o 
 -11   2   7        1.82       -0.45      5.94 o 
 -10   2   7       19.75       21.25      5.07 o 
  -9   2   7       29.77       22.67      5.14 o 
  -8   2   7       32.70       39.22      4.71 o 
  -7   2   7      144.70      144.54     10.61 o 
  -6   2   7       42.61       45.83      3.49 o 
  -5   2   7      162.21      124.31      6.94 o 
  -4   2   7       23.33       14.26      2.85 o 
  -3   2   7      565.84      727.85     38.61 o 
  -2   2   7      121.36      137.30     11.27 o 
  -1   2   7       15.59       10.41      1.97 o 
   0   2   7      143.07      173.87      8.48 o 
   1   2   7      796.38      732.04     32.69 o 
   2   2   7      245.79      275.05     12.84 o 
   3   2   7      370.99      417.38     23.93 o 
   4   2   7        0.03       -1.58      1.61 o 
   5   2   7       49.98       64.16      5.44 o 
   6   2   7       56.45       59.00      5.94 o 
   7   2   7       12.56       14.05      4.31 o 
 -11   3   7        1.59        1.83      6.55 o 
 -10   3   7        0.92        3.34      3.69 o 
  -9   3   7        1.00        2.48      2.52 o 
  -8   3   7       85.36       95.45     11.61 o 
  -7   3   7        0.77        0.03      1.57 o 
  -6   3   7       61.55       68.91      6.73 o 
  -5   3   7      284.57      228.50     11.78 o 
  -4   3   7       44.79       44.90      3.29 o 
  -3   3   7      241.88      242.00     12.31 o 
  -2   3   7      295.09      262.58     12.43 o 
  -1   3   7      589.06      691.16     30.75 o 
   0   3   7       67.52       67.39      4.11 o 
   1   3   7        6.09        2.61      1.31 o 
   2   3   7        3.01        2.21      1.64 o 
   3   3   7       58.06       76.21      7.98 o 
   4   3   7        0.24       -1.55      1.91 o 
   5   3   7       75.84       71.23      5.91 o 
   6   3   7        4.70        6.74      3.63 o 
   7   3   7        6.91        1.73      3.77 o 
 -11   4   7       10.29        2.72      6.75 o 
 -10   4   7       11.94       13.95      5.03 o 
  -9   4   7       27.99       26.79      4.05 o 
  -8   4   7        0.60        1.99      1.99 o 
  -7   4   7       15.87       19.83      3.16 o 
  -6   4   7      156.49      178.52     10.90 o 
  -5   4   7       40.04       37.71      3.41 o 
  -4   4   7       11.94        8.49      1.61 o 
  -3   4   7      202.36      184.45      9.87 o 
  -2   4   7      111.24      119.34      6.32 o 
  -1   4   7      697.89      695.29     30.81 o 
   0   4   7       79.42       67.77      6.40 o 
   1   4   7       99.09      120.57      7.19 o 
   2   4   7       14.60       18.96      2.94 o 
   3   4   7       10.71        9.56      2.68 o 
   4   4   7        0.50        2.86      2.28 o 
   5   4   7      124.29      143.15     10.49 o 
   6   4   7       56.54       45.85      7.13 o 
 -11   5   7        8.51       -1.91      6.02 o 
 -10   5   7        1.33        0.82      2.73 o 
  -9   5   7        8.15       14.42      2.98 o 
  -8   5   7       80.65       99.12      7.28 o 
  -7   5   7       39.54       35.56      4.79 o 
  -6   5   7      781.32      799.88     43.97 o 
  -5   5   7        3.55        6.77      1.67 o 
  -4   5   7       62.19       53.28      3.92 o 
  -3   5   7      172.52      173.11      9.88 o 
  -2   5   7        0.45        1.78      1.41 o 
  -1   5   7      389.15      444.20     22.48 o 
   0   5   7       45.41       46.06      3.52 o 
   1   5   7        0.61        1.08      1.92 o 
   2   5   7       23.65       21.58      4.31 o 
   3   5   7        3.78        3.83      2.26 o 
   4   5   7       18.59       22.16      3.93 o 
   5   5   7       29.01       15.05      6.33 o 
 -11   6   7        0.50       -1.43      3.75 o 
 -10   6   7       29.49       33.08      6.28 o 
  -9   6   7       17.49       14.35      6.55 o 
  -8   6   7       37.39       54.29      7.42 o 
  -7   6   7      298.83      298.01     17.61 o 
  -6   6   7       34.46       35.98      4.41 o 
  -5   6   7       22.04       27.43      2.78 o 
  -4   6   7       17.14       24.94      3.81 o 
  -3   6   7       95.10      106.14      5.96 o 
  -2   6   7      151.33      149.36      7.87 o 
  -1   6   7        2.03        2.85      1.62 o 
   0   6   7        1.51        1.70      1.99 o 
   1   6   7        4.81        3.06      2.22 o 
   2   6   7       26.38       28.07      4.88 o 
   3   6   7        3.28        4.21      2.70 o 
   4   6   7       27.22       29.93      5.60 o 
 -11   7   7        7.20        8.40      4.78 o 
 -10   7   7       43.61       47.96     11.63 o 
  -9   7   7       61.15       50.51     17.34 o 
  -8   7   7      101.79      114.55     10.05 o 
  -7   7   7       32.93       36.27      5.69 o 
  -6   7   7        7.81        7.62      4.29 o 
  -5   7   7      234.25      208.77     24.02 o 
  -4   7   7       37.25       47.77      4.56 o 
  -3   7   7      246.50      244.87     14.54 o 
  -2   7   7       31.22       31.78      3.19 o 
  -1   7   7       59.08       58.88      4.42 o 
   0   7   7        5.32        2.43      2.40 o 
   1   7   7        3.47        0.42      2.59 o 
   2   7   7        5.18        2.94      3.14 o 
   3   7   7        0.32        1.81      3.67 o 
 -11   8   7        3.21        1.56      5.96 o 
 -10   8   7        1.99        2.60      4.10 o 
  -9   8   7       53.30       52.88      8.05 o 
  -8   8   7        0.48        1.04      3.67 o 
  -7   8   7      140.90      142.27     12.40 o 
  -6   8   7       62.74       89.16     19.11 o 
  -5   8   7        2.98       -1.01      2.56 o 
  -4   8   7      101.51      104.86      7.80 o 
  -3   8   7       74.22       86.61      7.00 o 
  -2   8   7        0.56        2.38      2.50 o 
  -1   8   7        5.02       10.53      3.95 o 
   0   8   7       29.74       38.46      7.10 o 
   1   8   7        0.07        4.41      4.47 o 
   2   8   7        6.65        4.68      5.77 o 
 -10   9   7       11.69        6.76     10.45 o 
  -9   9   7       19.32       18.91      5.66 o 
  -8   9   7        1.03        2.40      4.57 o 
  -7   9   7       39.59       54.66      8.49 o 
  -6   9   7       11.55        8.65      4.27 o 
  -5   9   7      192.56      191.21     14.74 o 
  -4   9   7       64.10       49.91      6.43 o 
  -3   9   7       62.21       56.43      8.84 o 
  -2   9   7        0.76        1.55      4.02 o 
  -1   9   7       17.84       21.51      7.77 o 
   0   9   7        0.00       -1.30      5.77 o 
  -9  10   7       26.78       20.99      6.30 o 
  -8  10   7        2.35        8.15      4.74 o 
  -7  10   7        2.56        8.89      4.70 o 
  -6  10   7       13.15       19.70      5.61 o 
  -5  10   7        0.19       -1.75      4.02 o 
  -4  10   7       20.40        6.91      5.33 o 
  -3  10   7        5.57       -0.35      3.99 o 
  -2  10   7        1.79        7.16      6.91 o 
  -7  11   7        7.36        1.67      5.90 o 
  -6  11   7        0.49       10.16      6.87 o 
  -5  11   7        9.70       16.34      6.95 o 
   3 -11   8        2.63        6.80      5.11 o 
   4 -11   8       10.80       10.70      5.34 o 
   5 -11   8       24.10       20.97      6.08 o 
   6 -11   8        0.35        2.88      6.65 o 
   0 -10   8       42.64       27.94      8.45 o 
   1 -10   8        0.04        5.40      3.43 o 
   2 -10   8       19.54       21.88      5.41 o 
   3 -10   8       11.86        6.80      4.87 o 
   4 -10   8       25.37       12.25      5.21 o 
   5 -10   8       54.40       43.20      7.75 o 
   6 -10   8        3.12        0.31      3.97 o 
   7 -10   8        1.79       -2.10      4.04 o 
   8 -10   8        7.26        6.46      5.38 o 
  -2  -9   8        1.65        6.75      5.90 o 
  -1  -9   8       58.53       59.23      6.78 o 
   0  -9   8        8.89        5.13      3.28 o 
   1  -9   8        0.19       -1.82      2.91 o 
   2  -9   8       27.59       38.96      5.16 o 
   3  -9   8       24.69       45.77      5.72 o 
   4  -9   8        0.00        3.62      3.79 o 
   5  -9   8        4.03        3.91      4.05 o 
   6  -9   8        1.30       -1.18      3.77 o 
   7  -9   8       15.76       31.03      8.23 o 
   8  -9   8        6.44        6.07      4.77 o 
   9  -9   8        8.26        8.25      7.93 o 
  -3  -8   8        9.41        7.03      5.94 o 
  -2  -8   8       27.03       25.07      4.74 o 
  -1  -8   8        3.65        3.39      3.14 o 
   0  -8   8       22.89       28.00      4.49 o 
   1  -8   8       12.15       12.12      3.46 o 
   2  -8   8        0.53        1.71      2.62 o 
   3  -8   8       13.01        8.36      4.65 o 
   4  -8   8       49.39       52.12      7.74 o 
   5  -8   8       19.05       21.73      5.22 o 
   6  -8   8        4.04        9.13      4.29 o 
   7  -8   8        3.29        4.11      6.00 o 
   8  -8   8       28.02       22.60      5.90 o 
   9  -8   8        4.70       10.49      7.81 o 
  -4  -7   8       47.86       44.15      9.60 o 
  -3  -7   8        8.41        2.44      5.00 o 
  -2  -7   8       19.81       16.19      4.36 o 
  -1  -7   8      150.50      159.21     12.01 o 
   0  -7   8       38.54       31.54      5.13 o 
   1  -7   8        0.01        0.39      2.41 o 
   2  -7   8      108.13      104.05     10.20 o 
   3  -7   8        3.20        2.29      2.44 o 
   4  -7   8       72.32       72.53      6.82 o 
   5  -7   8        4.19        1.65      3.24 o 
   6  -7   8        2.21        2.25      2.89 o 
   7  -7   8        1.90       -2.30      2.89 o 
   8  -7   8        1.50        1.06      3.53 o 
   9  -7   8        8.01        9.55      6.55 o 
  10  -7   8        1.78       -3.29      6.06 o 
  -6  -6   8        0.18        0.61      5.20 o 
  -5  -6   8       20.38       14.95      4.63 o 
  -4  -6   8        7.92        5.38      4.15 o 
  -3  -6   8        5.37        4.67      2.29 o 
  -2  -6   8        3.93        1.54      2.87 o 
  -1  -6   8        0.09        1.95      1.83 o 
   0  -6   8        9.96       13.32      2.44 o 
   1  -6   8      133.55      118.59      7.88 o 
   2  -6   8      217.32      250.80     16.71 o 
   3  -6   8        0.85        2.70      2.43 o 
   4  -6   8      160.60      171.69      9.39 o 
   5  -6   8        1.12        1.65      2.71 o 
   6  -6   8        4.23        4.42      2.00 o 
   7  -6   8        9.28       12.47      2.72 o 
   8  -6   8       13.19       10.97      4.87 o 
   9  -6   8        1.49       -5.08      4.72 o 
  10  -6   8        1.21        2.76      6.38 o 
  -6  -5   8        1.59       -2.44      4.11 o 
  -5  -5   8       20.25       33.63      5.80 o 
  -4  -5   8       11.18        7.38      2.44 o 
  -3  -5   8        0.24        2.23      1.85 o 
  -2  -5   8        3.11        0.91      1.98 o 
  -1  -5   8        0.03        1.93      1.67 o 
   0  -5   8      123.49      123.10     10.51 o 
   1  -5   8       14.56       15.06      2.43 o 
   2  -5   8      323.67      351.48     15.83 o 
   3  -5   8       27.72       36.22      2.78 o 
   4  -5   8      123.97      135.61      6.08 o 
   5  -5   8       14.28       13.97      1.82 o 
   6  -5   8       13.52       20.91      3.28 o 
   7  -5   8       17.21       13.81      3.77 o 
   8  -5   8       16.45       10.49      3.67 o 
   9  -5   8        2.66        3.30      4.02 o 
  10  -5   8        0.29       -2.60      5.85 o 
  -7  -4   8       52.10       57.69     11.51 o 
  -6  -4   8        0.01        2.68      3.08 o 
  -5  -4   8      112.30      133.94     12.73 o 
  -4  -4   8      333.49      369.25     23.77 o 
  -3  -4   8       72.62       70.94      7.66 o 
  -2  -4   8       70.20       68.67      9.03 o 
  -1  -4   8       28.56       26.80      3.36 o 
   0  -4   8      108.28       95.30      6.26 o 
   1  -4   8      527.42      534.01     23.89 o 
   2  -4   8      247.83      241.63     10.38 o 
   3  -4   8       43.10       44.63      3.87 o 
   4  -4   8       20.37       21.58      2.94 o 
   5  -4   8        4.42        1.30      1.30 o 
   6  -4   8      128.82      136.52      6.99 o 
   7  -4   8       28.11       27.60      3.56 o 
   8  -4   8       13.97       10.52      2.95 o 
   9  -4   8        1.97        3.52      4.12 o 
  10  -4   8        3.69        1.48      4.65 o 
  -8  -3   8        2.22        3.25      5.00 o 
  -7  -3   8        4.28        4.78      3.43 o 
  -6  -3   8       49.45       40.34      5.91 o 
  -5  -3   8      374.45      390.42     25.14 o 
  -4  -3   8      200.66      172.22     13.97 o 
  -3  -3   8       38.09       36.37      4.06 o 
  -2  -3   8      355.21      370.85     20.40 o 
  -1  -3   8       18.64       14.38      2.23 o 
   0  -3   8        0.01       -0.77      0.94 o 
   1  -3   8       47.29       33.33      2.67 o 
   2  -3   8       78.76       99.44      4.89 o 
   3  -3   8       47.61       58.14      3.19 o 
   4  -3   8      123.65      166.59      7.16 o 
   5  -3   8        3.68       -0.03      1.29 o 
   6  -3   8      159.50      144.36     10.63 o 
   7  -3   8        1.01       -0.11      2.24 o 
   8  -3   8       16.47       14.17      4.35 o 
   9  -3   8        7.06        9.03      3.99 o 
  -9  -2   8        0.00       -5.04      5.37 o 
  -8  -2   8        1.68       11.75      5.73 o 
  -7  -2   8       10.78       18.12      4.47 o 
  -6  -2   8      134.68      158.97     11.59 o 
  -5  -2   8      640.15      633.42     33.95 o 
  -4  -2   8      179.10      187.28     10.93 o 
  -3  -2   8      113.45      101.55      6.54 o 
  -2  -2   8      126.48      130.56      5.82 o 
  -1  -2   8        0.03        0.92      1.23 o 
   0  -2   8       37.10       42.18      2.77 o 
   1  -2   8      209.56      163.28      8.55 o 
   2  -2   8      851.11      879.11     38.85 o 
   3  -2   8        6.44        5.93      1.80 o 
   4  -2   8        6.50        4.20      1.30 o 
   5  -2   8       11.69       15.83      2.25 o 
   6  -2   8       18.51       12.80      2.60 o 
   7  -2   8        5.65        7.72      2.89 o 
   8  -2   8        0.10        0.47      2.93 o 
   9  -2   8        0.98       -3.46      3.44 o 
  -8  -1   8       93.55      110.45      9.30 o 
  -7  -1   8      310.14      298.56     19.95 o 
  -6  -1   8     1415.46     1458.43     77.12 o 
  -5  -1   8      622.32      633.16     34.29 o 
  -4  -1   8      108.00      118.16      7.42 o 
  -3  -1   8        0.15       -0.13      0.97 o 
  -2  -1   8      189.60      151.88      8.09 o 
  -1  -1   8       53.41       54.68      6.33 o 
   0  -1   8        2.12        0.64      1.13 o 
   1  -1   8      221.38      240.11     11.18 o 
   2  -1   8      176.38      153.98      7.60 o 
   3  -1   8       35.20       29.55      2.37 o 
   4  -1   8        4.56        1.90      1.20 o 
   5  -1   8        0.22       -0.36      1.56 o 
   6  -1   8        0.42       -0.36      1.88 o 
   7  -1   8        1.41        3.79      2.37 o 
   8  -1   8       69.36       70.92      8.03 o 
   9  -1   8        1.65        5.49      4.61 o 
 -10   0   8        1.51        4.27      6.79 o 
  -9   0   8        5.46        9.55      5.90 o 
  -8   0   8      103.37       97.39      8.23 o 
  -7   0   8       21.81       36.15      3.90 o 
  -6   0   8       65.45       69.49      5.34 o 
  -5   0   8        1.21       -0.44      1.24 o 
  -4   0   8      165.90      140.13      7.48 o 
  -3   0   8     1471.90     1549.77     73.84 o 
  -2   0   8      796.33      781.39     37.38 o 
  -1   0   8     1062.70     1091.07     52.21 o 
   0   0   8        5.02        2.42      1.22 o 
   1   0   8       56.75       61.18      3.73 o 
   2   0   8      377.36      418.79     19.12 o 
   3   0   8      224.14      209.70     10.27 o 
   4   0   8        4.95        2.69      1.58 o 
   5   0   8        6.18        4.70      2.00 o 
   6   0   8        6.07        8.66      2.47 o 
   7   0   8        4.72        3.12      2.67 o 
   8   0   8        4.77        2.86      4.34 o 
 -10   1   8        0.01       -0.45      5.12 o 
  -9   1   8        4.38        0.23      3.16 o 
  -8   1   8      100.76      105.54      8.88 o 
  -7   1   8      282.71      260.85     15.04 o 
  -6   1   8      683.56      702.07     34.17 o 
  -5   1   8       43.79       46.81      3.26 o 
  -4   1   8      280.11      222.61     11.42 o 
  -3   1   8     2938.16     3248.00    154.54 o 
  -2   1   8      577.38      612.93     29.80 o 
  -1   1   8        0.17       -1.48      0.99 o 
   0   1   8       11.11       15.69      1.77 o 
   1   1   8       83.76       80.49      4.63 o 
   2   1   8      190.63      252.60     12.01 o 
   3   1   8       59.12       53.44      5.47 o 
   4   1   8        6.93        0.85      1.71 o 
   5   1   8        8.54        2.01      1.96 o 
   6   1   8       10.83        5.96      2.47 o 
   7   1   8       11.47        6.58      3.39 o 
   8   1   8       34.82       39.20      7.24 o 
 -11   2   8        0.12       -6.46      6.42 o 
 -10   2   8        4.05        7.72      6.79 o 
  -9   2   8       14.12        8.81      3.99 o 
  -8   2   8      442.07      487.82     31.56 o 
  -7   2   8      126.08      124.50      7.26 o 
  -6   2   8      528.57      506.21     24.96 o 
  -5   2   8       35.69       44.47      3.40 o 
  -4   2   8      147.69      118.64      8.75 o 
  -3   2   8      411.45      480.91     23.72 o 
  -2   2   8       91.49       93.14      7.08 o 
  -1   2   8      501.12      495.65     24.47 o 
   0   2   8      101.86      126.29      6.58 o 
   1   2   8     1031.77      980.72     43.38 o 
   2   2   8       82.09       81.16      4.94 o 
   3   2   8       39.82       34.52      3.71 o 
   4   2   8        3.31        2.75      1.98 o 
   5   2   8        8.95       10.45      2.67 o 
   6   2   8        3.89        3.55      2.68 o 
   7   2   8        0.18       -1.34      3.31 o 
 -11   3   8        8.73        0.16      6.06 o 
 -10   3   8        5.30        3.98      4.63 o 
  -9   3   8      102.43      101.67     12.40 o 
  -8   3   8      169.04      188.00     13.47 o 
  -7   3   8      218.30      194.64     12.83 o 
  -6   3   8      111.28      106.40      6.30 o 
  -5   3   8       34.24       21.43      3.83 o 
  -4   3   8      116.34      122.92      7.00 o 
  -3   3   8      143.42      150.83      8.26 o 
  -2   3   8        1.50        0.84      1.14 o 
  -1   3   8      275.69      253.42     12.02 o 
   0   3   8       61.80       56.01      3.77 o 
   1   3   8       18.64       11.32      1.84 o 
   2   3   8      314.74      337.39     17.64 o 
   3   3   8      156.01      169.43     10.23 o 
   4   3   8       51.22       56.97      8.56 o 
   5   3   8       12.95       13.93      4.00 o 
   6   3   8       16.97       12.44      4.17 o 
 -11   4   8        8.93       12.20      7.72 o 
 -10   4   8       16.37       19.58      7.89 o 
  -9   4   8        5.12        5.99      2.80 o 
  -8   4   8      336.59      317.83     18.65 o 
  -7   4   8      644.99      616.83     34.57 o 
  -6   4   8       22.09       22.18      2.50 o 
  -5   4   8      113.90       90.10      9.04 o 
  -4   4   8       46.63       64.46      4.52 o 
  -3   4   8      527.23      503.69     24.77 o 
  -2   4   8      586.93      604.90     26.97 o 
  -1   4   8      114.43      101.95      5.78 o 
   0   4   8       31.63       25.25      2.61 o 
   1   4   8      381.40      393.33     22.64 o 
   2   4   8       44.93       40.94      4.08 o 
   3   4   8        0.02        0.19      2.20 o 
   4   4   8      239.70      250.97     14.21 o 
   5   4   8        3.57        6.50      3.55 o 
   6   4   8        0.55        1.75      4.00 o 
 -11   5   8       19.44       13.90      7.60 o 
 -10   5   8        5.12        2.79      3.11 o 
  -9   5   8        1.81        3.70      2.66 o 
  -8   5   8       80.80       70.51      5.98 o 
  -7   5   8      178.88      176.73     11.17 o 
  -6   5   8      245.02      280.97     16.51 o 
  -5   5   8       64.43       68.35      4.71 o 
  -4   5   8        1.13        4.25      4.52 o 
  -3   5   8        4.98        8.98      2.65 o 
  -2   5   8      139.36      144.88      7.59 o 
  -1   5   8       85.30       84.30      5.20 o 
   0   5   8       90.71       85.80      5.35 o 
   1   5   8       19.33       43.06     13.23 o 
   2   5   8       31.04       41.46      7.66 o 
   3   5   8        0.03       -0.02      2.47 o 
   4   5   8      157.75      159.75     14.48 o 
   5   5   8        4.51       13.46      4.57 o 
 -11   6   8        2.62        1.53      7.64 o 
 -10   6   8        3.74        4.75      4.19 o 
  -9   6   8       43.00       42.50      5.65 o 
  -8   6   8       63.62       82.23     11.31 o 
  -7   6   8     1534.85     1479.23     80.54 o 
  -6   6   8      380.87      373.29     24.49 o 
  -5   6   8       67.02       74.41      5.46 o 
  -4   6   8        4.75        2.33      2.06 o 
  -3   6   8       31.12       33.68      3.71 o 
  -2   6   8       25.97       27.29      3.39 o 
  -1   6   8        2.95        3.60      1.81 o 
   0   6   8        7.56       11.31      3.03 o 
   1   6   8        2.35        2.30      3.21 o 
   2   6   8       24.95       35.44      6.99 o 
   3   6   8        9.49        4.60      2.90 o 
   4   6   8      100.06      107.63     12.53 o 
 -11   7   8        6.35       10.05      7.85 o 
 -10   7   8        1.18        1.09      3.87 o 
  -9   7   8        4.10        4.38      4.17 o 
  -8   7   8       52.49       44.19      8.30 o 
  -7   7   8      697.96      630.02     41.26 o 
  -6   7   8       19.43       17.20      3.81 o 
  -5   7   8      131.64      127.01     10.59 o 
  -4   7   8        6.83        7.78      2.43 o 
  -3   7   8        1.20        1.45      1.95 o 
  -2   7   8        4.79        5.08      1.96 o 
  -1   7   8       11.27       10.94      2.86 o 
   0   7   8        3.42        1.68      3.73 o 
   1   7   8        0.03        2.59      3.01 o 
   2   7   8       18.91       24.62      4.70 o 
   3   7   8        7.63        1.62      3.60 o 
 -11   8   8        1.28       -1.18      4.27 o 
 -10   8   8        4.64       -1.57      4.10 o 
  -9   8   8       10.98       16.51      9.25 o 
  -8   8   8        9.73        2.81      4.17 o 
  -7   8   8      145.56      157.38     12.64 o 
  -6   8   8       36.27       44.84      5.86 o 
  -5   8   8        2.80        0.11      2.85 o 
  -4   8   8        3.96        0.85      3.53 o 
  -3   8   8       11.60       12.09      5.13 o 
  -2   8   8        9.48        6.95      3.59 o 
  -1   8   8        0.38       -1.89      3.77 o 
   0   8   8        1.92        6.54      4.47 o 
   1   8   8        1.39       -2.54      4.05 o 
 -10   9   8        0.05        0.40      4.51 o 
  -9   9   8        0.02       -0.76      4.21 o 
  -8   9   8       47.59       39.46      7.17 o 
  -7   9   8       10.03       15.51      7.40 o 
  -6   9   8        0.47        2.38      4.00 o 
  -5   9   8       30.17       39.79     15.96 o 
  -4   9   8       36.75       39.50      7.02 o 
  -3   9   8       30.66       25.78      4.78 o 
  -2   9   8       11.92       22.16      6.05 o 
  -1   9   8        0.33        6.86      4.92 o 
   0   9   8       12.26        1.71      7.03 o 
  -9  10   8       14.92       16.70      8.33 o 
  -8  10   8       16.26       10.09     13.68 o 
  -7  10   8       25.70       16.00      7.85 o 
  -6  10   8        1.45        2.51      4.73 o 
  -5  10   8       32.11       31.42      6.78 o 
  -4  10   8        3.25        3.17      4.29 o 
  -3  10   8        0.32       -6.71      5.41 o 
  -2  10   8        3.61       11.51      7.81 o 
   1 -10   9        0.24        0.73      4.06 o 
   2 -10   9        0.43        1.71      3.52 o 
   3 -10   9        1.63       10.96      4.98 o 
   4 -10   9        0.16        2.86      6.34 o 
   5 -10   9       32.35       35.26     13.32 o 
   6 -10   9        3.75        3.96      7.46 o 
   7 -10   9        0.97        3.01      5.43 o 
  -1  -9   9       16.84       18.26      4.39 o 
   0  -9   9        0.14        0.73      3.32 o 
   1  -9   9       79.82       83.23      8.24 o 
   2  -9   9        7.44        4.72      7.53 o 
   3  -9   9       25.56       17.59      7.61 o 
   4  -9   9       17.62       35.24      9.92 o 
   5  -9   9        0.42       -0.49      3.64 o 
   6  -9   9        3.25       -1.58      3.98 o 
   7  -9   9        1.41       -3.08      4.01 o 
   8  -9   9        5.38        6.24      8.72 o 
  -3  -8   9        0.93        5.69      5.33 o 
  -2  -8   9        1.47       -4.06      3.13 o 
  -1  -8   9      108.96       92.80      8.73 o 
   0  -8   9        1.92        5.73      3.24 o 
   1  -8   9        6.88        7.05      4.14 o 
   2  -8   9        0.14       -1.35      2.91 o 
   3  -8   9       11.33       12.47      4.36 o 
   4  -8   9       10.87       10.20      4.78 o 
   5  -8   9        3.76        6.12      4.01 o 
   6  -8   9        3.20        2.63      4.61 o 
   7  -8   9        2.26        4.65      4.68 o 
   8  -8   9        2.72        9.19      4.94 o 
  -4  -7   9        0.65        5.00      5.20 o 
  -3  -7   9       19.87        9.87      8.76 o 
  -2  -7   9        0.13       -1.32      2.75 o 
  -1  -7   9        1.23        0.08      2.60 o 
   0  -7   9        5.61        3.52      2.69 o 
   1  -7   9      124.47      128.44     10.30 o 
   2  -7   9       22.59       19.74      3.74 o 
   3  -7   9       66.29       77.30      7.39 o 
   4  -7   9       10.67        9.25      3.24 o 
   5  -7   9       23.44       37.15      6.60 o 
   6  -7   9        9.96       11.83      4.28 o 
   7  -7   9        0.04        2.41      3.57 o 
   8  -7   9        0.02        6.03      4.04 o 
  -5  -6   9       30.48       57.85     10.98 o 
  -4  -6   9        5.14        3.07      3.17 o 
  -3  -6   9        0.50       -1.46      2.09 o 
  -2  -6   9       29.78       24.73      3.39 o 
  -1  -6   9       37.27       53.42      5.66 o 
   0  -6   9      197.21      213.72     12.84 o 
   1  -6   9      114.83      126.89     13.79 o 
   2  -6   9        4.77       -1.19      2.18 o 
   3  -6   9        0.31        2.14      1.86 o 
   4  -6   9       44.58       52.15      7.83 o 
   5  -6   9        4.67        3.15      2.87 o 
   6  -6   9        6.02       11.16      2.93 o 
   7  -6   9        0.68        0.72      2.21 o 
   8  -6   9        0.22       -1.82      3.12 o 
   9  -6   9        1.07       -2.20      5.41 o 
  -6  -5   9        3.24        0.57      5.16 o 
  -5  -5   9        0.09       -4.17      2.78 o 
  -4  -5   9       77.68       66.47      6.45 o 
  -3  -5   9       10.91       14.40      2.95 o 
  -2  -5   9       51.31       49.90      5.07 o 
  -1  -5   9       84.12       91.86      7.41 o 
   0  -5   9        0.08        0.19      1.69 o 
   1  -5   9       30.47       33.24      3.46 o 
   2  -5   9        0.19        0.97      1.75 o 
   3  -5   9        5.44        4.32      1.78 o 
   4  -5   9        0.71        1.83      1.37 o 
   5  -5   9       65.22       55.79      4.80 o 
   6  -5   9      642.85      603.47     30.11 o 
   7  -5   9        0.24       -3.73      2.60 o 
   8  -5   9        2.79        3.46      5.75 o 
   9  -5   9        0.11        0.75      4.31 o 
  -7  -4   9        9.74       31.71      8.33 o 
  -6  -4   9       12.55       13.50      4.11 o 
  -5  -4   9      243.77      245.65     16.78 o 
  -4  -4   9        2.78        0.99      2.21 o 
  -3  -4   9        2.93        3.86      2.03 o 
  -2  -4   9       57.93       61.58      6.68 o 
  -1  -4   9        3.47        2.00      1.80 o 
   0  -4   9      239.26      268.39     15.13 o 
   1  -4   9       62.10       62.40      4.01 o 
   2  -4   9        0.04       -0.20      1.17 o 
   3  -4   9       70.34       71.95      3.84 o 
   4  -4   9        0.32       -1.71      1.14 o 
   5  -4   9       26.80       28.97      2.61 o 
   6  -4   9      785.51      698.93     29.31 o 
   7  -4   9        8.08        7.15      2.56 o 
   8  -4   9        0.27       -2.05      2.67 o 
   9  -4   9        2.14        0.09      3.99 o 
  -8  -3   9        1.25       -1.02      5.04 o 
  -7  -3   9        5.75       11.34      5.81 o 
  -6  -3   9       74.84      110.00     15.37 o 
  -5  -3   9      577.13      626.98     38.94 o 
  -4  -3   9       70.75       86.08      7.28 o 
  -3  -3   9      104.45      102.91      8.09 o 
  -2  -3   9       52.44       47.13      4.76 o 
  -1  -3   9        3.86        2.43      1.64 o 
   0  -3   9       74.79       96.64      7.37 o 
   1  -3   9       91.58       88.51      5.31 o 
   2  -3   9      175.94      170.52      8.30 o 
   3  -3   9       80.35       77.22      4.24 o 
   4  -3   9        5.37        6.97      1.89 o 
   5  -3   9       11.07       11.23      2.21 o 
   6  -3   9      989.65      914.82     41.28 o 
   7  -3   9        0.80       -0.42      2.38 o 
   8  -3   9        0.11        0.55      2.82 o 
   9  -3   9        7.74        3.39      4.71 o 
  -9  -2   9        0.07       -7.07      4.72 o 
  -8  -2   9        5.37        9.72      5.45 o 
  -7  -2   9       26.88       34.31      5.91 o 
  -6  -2   9      181.52      221.07     15.05 o 
  -5  -2   9     1731.96     1655.14     99.48 o 
  -4  -2   9        5.46        0.96      1.73 o 
  -3  -2   9        2.24        0.30      1.46 o 
  -2  -2   9        0.12       -0.17      1.05 o 
  -1  -2   9       23.50       27.85      2.16 o 
   0  -2   9       37.86       52.89      3.72 o 
   1  -2   9      297.37      259.15     12.13 o 
   2  -2   9      373.96      351.04     16.06 o 
   3  -2   9       85.86       84.51      4.57 o 
   4  -2   9       65.52       62.57      3.67 o 
   5  -2   9       82.80       82.69      5.45 o 
   6  -2   9      206.19      202.25     10.76 o 
   7  -2   9        0.71        0.86      2.43 o 
   8  -2   9        2.25        5.36      3.22 o 
   9  -2   9       10.75        5.71      4.57 o 
  -8  -1   9        0.01        2.54      3.26 o 
  -7  -1   9        0.76        2.14      2.71 o 
  -6  -1   9       84.18       97.18      6.91 o 
  -5  -1   9       20.05       18.94      2.78 o 
  -4  -1   9       20.23       13.90      2.90 o 
  -3  -1   9       47.29       35.52      4.16 o 
  -2  -1   9       82.93       90.96      6.76 o 
  -1  -1   9       28.44       30.60      2.70 o 
   0  -1   9     1472.95     1407.68     67.38 o 
   1  -1   9      366.76      314.33     14.53 o 
   2  -1   9      255.82      244.27     11.58 o 
   3  -1   9      142.07      147.99      7.68 o 
   4  -1   9        4.67        4.13      1.67 o 
   5  -1   9       11.19        5.18      1.96 o 
   6  -1   9       29.67       27.51      3.30 o 
   7  -1   9        8.66        4.49      2.62 o 
   8  -1   9        1.06        2.14      4.15 o 
 -10   0   9        6.97       13.38      7.40 o 
  -9   0   9       62.77       90.87     15.25 o 
  -8   0   9        2.14        4.82      2.89 o 
  -7   0   9       56.55       80.81      7.71 o 
  -6   0   9      514.89      506.57     27.93 o 
  -5   0   9      150.25      148.45      8.33 o 
  -4   0   9       10.84        7.13      2.42 o 
  -3   0   9       17.14        9.26      1.66 o 
  -2   0   9      111.98       82.91      5.08 o 
  -1   0   9       59.19       53.58      3.83 o 
   0   0   9       64.98       50.89      3.39 o 
   1   0   9      309.02      328.08     15.15 o 
   2   0   9       85.02       66.54      4.24 o 
   3   0   9      131.13      127.88      7.03 o 
   4   0   9       12.15       10.54      2.94 o 
   5   0   9        2.00        4.66      1.94 o 
   6   0   9        1.63        2.36      2.21 o 
   7   0   9        0.10        1.70      2.64 o 
   8   0   9        0.54       -3.60      4.76 o 
 -10   1   9        3.05        4.23      6.59 o 
  -9   1   9        4.29        7.12      3.91 o 
  -8   1   9       15.01       11.25      4.12 o 
  -7   1   9        0.27       -3.19      2.12 o 
  -6   1   9        8.49        9.53      1.93 o 
  -5   1   9      155.32      162.68      8.85 o 
  -4   1   9      920.19      794.82     38.43 o 
  -3   1   9      102.95       95.42      6.26 o 
  -2   1   9       29.17       27.48      3.18 o 
  -1   1   9       79.46       80.27      4.70 o 
   0   1   9      313.28      259.04     12.27 o 
   1   1   9      109.80       91.52      5.63 o 
   2   1   9      806.58      788.27     35.11 o 
   3   1   9        1.50       -0.43      1.70 o 
   4   1   9       53.59       63.31      5.69 o 
   5   1   9        0.87       -1.89      1.81 o 
   6   1   9       10.70        9.28      3.03 o 
   7   1   9        1.61        7.75      3.63 o 
 -10   2   9       20.63       35.62     10.29 o 
  -9   2   9       21.97        6.10      3.25 o 
  -8   2   9       18.50        7.69      3.00 o 
  -7   2   9       52.31       49.24      4.03 o 
  -6   2   9        3.53        5.37      1.55 o 
  -5   2   9       84.90       84.79      5.88 o 
  -4   2   9        2.60        0.01      1.28 o 
  -3   2   9      122.35      118.75      6.86 o 
  -2   2   9       22.76       34.37      6.64 o 
  -1   2   9      216.05      244.67     11.62 o 
   0   2   9      365.26      286.68     13.46 o 
   1   2   9      163.06      162.78      8.40 o 
   2   2   9       30.13       42.57      4.01 o 
   3   2   9       53.03       60.83      5.88 o 
   4   2   9        1.19       -0.61      1.82 o 
   5   2   9        1.21       -1.54      1.99 o 
   6   2   9        4.74       11.39      5.65 o 
   7   2   9        3.38        1.82      3.59 o 
 -11   3   9        0.31       11.38      7.32 o 
 -10   3   9        0.57       -3.46      3.40 o 
  -9   3   9      162.21      151.40     11.76 o 
  -8   3   9        0.63        3.18      2.29 o 
  -7   3   9       16.97        7.04      3.41 o 
  -6   3   9       66.88       75.57      5.08 o 
  -5   3   9      235.94      165.13     12.12 o 
  -4   3   9      219.11      215.96     11.35 o 
  -3   3   9      483.77      492.70     24.37 o 
  -2   3   9        0.28        2.15      1.29 o 
  -1   3   9       35.03       43.77      3.32 o 
   0   3   9       62.62       59.89      4.02 o 
   1   3   9       83.09      103.47      6.06 o 
   2   3   9       80.27       94.22      6.68 o 
   3   3   9        4.21        5.11      4.08 o 
   4   3   9        0.76        2.97      2.27 o 
   5   3   9       37.43       55.70      6.87 o 
   6   3   9       11.77       10.14      4.41 o 
 -11   4   9        0.00        5.53      6.38 o 
 -10   4   9        9.83       11.08      3.69 o 
  -9   4   9      206.56      200.56     18.19 o 
  -8   4   9        3.11        1.97      2.09 o 
  -7   4   9      157.62      131.05      9.31 o 
  -6   4   9      213.57      216.28     11.51 o 
  -5   4   9      101.66       74.59      5.05 o 
  -4   4   9      111.57      132.64      7.59 o 
  -3   4   9       10.62        9.38      1.98 o 
  -2   4   9        2.44        6.95      2.34 o 
  -1   4   9       42.75       40.06      5.31 o 
   0   4   9        9.19        6.46      2.41 o 
   1   4   9       60.25       53.90      4.68 o 
   2   4   9        3.88        3.48      2.19 o 
   3   4   9       10.01        2.75      2.28 o 
   4   4   9        5.88        6.50      2.62 o 
   5   4   9       23.62       17.56      4.77 o 
 -11   5   9        0.02       -4.70      4.37 o 
 -10   5   9        0.15        2.87      3.10 o 
  -9   5   9        4.77       -0.12      2.27 o 
  -8   5   9      243.22      233.48     14.47 o 
  -7   5   9      345.40      344.42     20.21 o 
  -6   5   9        0.18        6.03      3.24 o 
  -5   5   9      134.05      130.95      7.77 o 
  -4   5   9       99.90      100.01      6.42 o 
  -3   5   9      579.04      543.99     26.91 o 
  -2   5   9       25.14       19.58      2.82 o 
  -1   5   9       67.29       61.44      4.39 o 
   0   5   9       39.69       26.99      2.93 o 
   1   5   9        2.20       -0.80      2.05 o 
   2   5   9       27.63       32.56      4.12 o 
   3   5   9        2.41        4.30      2.83 o 
   4   5   9       35.21       26.35      5.14 o 
 -11   6   9        0.88        1.58      4.79 o 
 -10   6   9        4.72        9.89      4.60 o 
  -9   6   9       34.61       24.62      6.61 o 
  -8   6   9       43.52       43.16      5.57 o 
  -7   6   9        3.06        4.46      3.66 o 
  -6   6   9      337.83      350.36     20.34 o 
  -5   6   9      748.22      803.76     39.43 o 
  -4   6   9       58.47       51.23      4.34 o 
  -3   6   9        2.84        4.02      1.79 o 
  -2   6   9      202.57      205.05     11.28 o 
  -1   6   9        0.32        3.54      1.87 o 
   0   6   9        0.01        2.06      2.27 o 
   1   6   9       53.42       39.37      4.40 o 
   2   6   9        0.17        2.50      3.04 o 
   3   6   9       30.00       34.18      5.54 o 
 -11   7   9        0.05       -3.24      4.10 o 
 -10   7   9        0.08        2.27      4.22 o 
  -9   7   9       16.74       11.08      6.97 o 
  -8   7   9      123.74      130.70     11.33 o 
  -7   7   9       80.96       87.94      8.51 o 
  -6   7   9       72.36       86.81      8.41 o 
  -5   7   9      118.55      132.39     13.28 o 
  -4   7   9      125.70      152.95     10.27 o 
  -3   7   9       35.14       36.56      4.44 o 
  -2   7   9       11.10       11.67      2.27 o 
  -1   7   9       24.44       26.64      4.67 o 
   0   7   9       52.04       67.00      7.39 o 
   1   7   9        0.70        2.22      3.04 o 
   2   7   9        4.88       13.88      5.70 o 
 -10   8   9       18.56       10.23      4.85 o 
  -9   8   9        9.67       16.17      5.43 o 
  -8   8   9      107.01       92.39     11.19 o 
  -7   8   9       24.07       11.43      4.69 o 
  -6   8   9       52.67       61.11      7.04 o 
  -5   8   9        7.40        4.81      3.36 o 
  -4   8   9        2.63        2.25      2.58 o 
  -3   8   9        3.54        1.15      2.64 o 
  -2   8   9      129.94      127.76     10.65 o 
  -1   8   9        1.64        3.98      4.21 o 
   0   8   9        0.15       -2.36      4.18 o 
   1   8   9       10.30        4.81      5.05 o 
 -10   9   9        5.43       11.53      9.23 o 
  -9   9   9        1.65       -3.18      7.77 o 
  -8   9   9       64.31       64.72      9.45 o 
  -7   9   9        1.38        1.13      4.00 o 
  -6   9   9        2.61        1.97      3.98 o 
  -5   9   9        0.03        0.00      7.40 o 
  -4   9   9        0.18        3.24      3.97 o 
  -3   9   9       10.59       10.42      3.58 o 
  -2   9   9        7.83        3.90      4.56 o 
  -1   9   9       18.05       18.94      6.22 o 
  -8  10   9        1.17       10.90      5.10 o 
  -7  10   9        0.10        1.66      4.39 o 
  -6  10   9       29.87       25.52      6.47 o 
  -5  10   9        3.65        3.19      4.28 o 
  -4  10   9        0.35        5.55      4.63 o 
  -3  10   9        3.35        2.15      6.46 o 
   1 -10  10        1.01        4.50      3.79 o 
   2 -10  10       19.52       21.64      4.78 o 
   3 -10  10        8.81       10.45      5.15 o 
   4 -10  10        0.06       -5.83      3.89 o 
   5 -10  10        0.31        0.61      4.56 o 
   6 -10  10        0.08       -0.19      4.67 o 
  -1  -9  10        7.36       16.57      7.01 o 
   0  -9  10       29.84       30.84      5.26 o 
   1  -9  10        2.15        3.66      3.55 o 
   2  -9  10        0.45        3.98      3.38 o 
   3  -9  10        0.12       -0.32      3.00 o 
   4  -9  10        2.79        6.68      4.32 o 
   5  -9  10        0.89        4.69      4.34 o 
   6  -9  10        0.16       -1.66      4.53 o 
   7  -9  10        0.22       -3.06      4.42 o 
   8  -9  10        1.41        1.10      4.68 o 
  -3  -8  10        0.85        7.28      5.85 o 
  -2  -8  10       23.69       26.64      5.06 o 
  -1  -8  10       46.23       61.73      7.50 o 
   0  -8  10       25.91       20.13      4.30 o 
   1  -8  10        2.51        7.62      5.37 o 
   2  -8  10        3.42        3.07      3.95 o 
   3  -8  10        1.20        0.16      2.63 o 
   4  -8  10       23.18       22.43      5.62 o 
   5  -8  10        2.21        7.80      4.59 o 
   6  -8  10        0.94        0.68      4.06 o 
   7  -8  10        0.52       -1.66      4.37 o 
   8  -8  10        8.70        6.33      6.69 o 
  -4  -7  10        2.35        6.06      5.65 o 
  -3  -7  10       39.12       28.55      4.97 o 
  -2  -7  10       15.35        5.72      3.36 o 
  -1  -7  10        9.86       12.64      3.49 o 
   0  -7  10        0.14        2.44      2.89 o 
   1  -7  10        0.19        4.90      2.81 o 
   2  -7  10       41.57       36.81      4.94 o 
   3  -7  10       68.51       87.08      8.01 o 
   4  -7  10      123.04      112.48      9.53 o 
   5  -7  10        0.00        0.64      3.44 o 
   6  -7  10       11.06       10.79      4.41 o 
   7  -7  10        0.64        6.38      4.28 o 
   8  -7  10        2.24       -6.02      6.02 o 
  -5  -6  10        2.36        5.90      5.00 o 
  -4  -6  10        8.92        9.62      3.65 o 
  -3  -6  10       20.54       20.11      3.42 o 
  -2  -6  10       14.40       11.08      2.75 o 
  -1  -6  10      174.49      200.38     12.45 o 
   0  -6  10        1.27        0.59      2.17 o 
   1  -6  10       54.77       57.28      6.13 o 
   2  -6  10        8.94        5.63      3.31 o 
   3  -6  10      119.23      128.00      8.57 o 
   4  -6  10        9.79       11.93      3.26 o 
   5  -6  10        5.06        4.97      3.75 o 
   6  -6  10        0.62       -1.64      3.05 o 
   7  -6  10       22.17       17.36      5.12 o 
   8  -6  10        0.92       -1.90      3.77 o 
   9  -6  10        0.43       -4.01      4.22 o 
  -6  -5  10       11.08       12.20      6.46 o 
  -5  -5  10       33.96       44.04      6.67 o 
  -4  -5  10       46.48       52.82      6.05 o 
  -3  -5  10       69.18       86.70     12.56 o 
  -2  -5  10       39.85       32.69      4.23 o 
  -1  -5  10        0.02       -2.23      1.84 o 
   0  -5  10        0.06       -0.96      1.92 o 
   1  -5  10      190.25      192.99     10.36 o 
   2  -5  10      481.43      521.01     28.52 o 
   3  -5  10      142.65      145.56     10.38 o 
   4  -5  10      136.07      141.10      6.99 o 
   5  -5  10       63.85       66.10      4.64 o 
   6  -5  10      102.12       87.99     11.35 o 
   7  -5  10        7.22        6.14      3.26 o 
   8  -5  10        4.71       13.87      5.31 o 
   9  -5  10        0.02        0.79      4.47 o 
  -7  -4  10        0.74        4.03      5.04 o 
  -6  -4  10       25.07       28.58      5.72 o 
  -5  -4  10       12.27       22.62      3.92 o 
  -4  -4  10       19.30       22.19      7.12 o 
  -3  -4  10       25.32       24.96      3.65 o 
  -2  -4  10       25.10       24.07      3.49 o 
  -1  -4  10       43.12       48.26      5.03 o 
   0  -4  10      108.64       99.84      7.81 o 
   1  -4  10        5.70        6.25      2.26 o 
   2  -4  10       36.34       31.46      3.65 o 
   3  -4  10       52.98       55.71      3.35 o 
   4  -4  10       63.27       61.37      3.67 o 
   5  -4  10       94.85       80.34      4.54 o 
   6  -4  10       29.01       29.67      3.64 o 
   7  -4  10        2.67        0.22      2.48 o 
   8  -4  10        4.42       13.72      8.60 o 
   9  -4  10        1.06       -4.93      4.22 o 
  -8  -3  10        0.77        5.69      5.85 o 
  -7  -3  10        0.05       -3.25      4.80 o 
  -6  -3  10        0.98       -0.68      2.32 o 
  -5  -3  10        8.93        4.25      2.57 o 
  -4  -3  10        7.00       13.67      2.94 o 
  -3  -3  10       41.14       32.38      4.16 o 
  -2  -3  10       37.07       31.32      3.27 o 
  -1  -3  10       71.37       72.57     11.01 o 
   0  -3  10      190.48      209.43     11.01 o 
   1  -3  10      248.88      291.51     16.56 o 
   2  -3  10      157.41      156.84      8.76 o 
   3  -3  10       41.92       36.73      2.80 o 
   4  -3  10       11.70       14.18      1.99 o 
   5  -3  10      311.82      286.90     11.96 o 
   6  -3  10       57.36       74.41      5.39 o 
   7  -3  10       11.68       10.56      3.78 o 
   8  -3  10        5.60       -0.22      2.90 o 
   9  -3  10        7.63        8.49      4.83 o 
  -8  -2  10        1.95        1.30      4.80 o 
  -7  -2  10        0.10        5.74      4.94 o 
  -6  -2  10       81.83       88.91      7.70 o 
  -5  -2  10       26.06       26.14      3.85 o 
  -4  -2  10      226.84      215.49     12.78 o 
  -3  -2  10        4.36        2.19      1.47 o 
  -2  -2  10       37.98       37.33      3.49 o 
  -1  -2  10       75.48       80.91      4.93 o 
   0  -2  10      542.02      578.30     31.57 o 
   1  -2  10      125.82      122.11      6.40 o 
   2  -2  10       59.08       61.00      4.10 o 
   3  -2  10        0.53       -0.36      1.24 o 
   4  -2  10       31.15       32.28      3.16 o 
   5  -2  10       57.06       47.28      3.98 o 
   6  -2  10        1.19       -0.09      2.03 o 
   7  -2  10        8.11        9.84      3.25 o 
   8  -2  10        6.73       12.40      5.48 o 
  -8  -1  10        3.30        7.20      5.37 o 
  -7  -1  10       13.56       14.86      2.98 o 
  -6  -1  10        7.62        0.50      2.03 o 
  -5  -1  10      179.57      200.33     11.96 o 
  -4  -1  10        0.15       -0.50      1.43 o 
  -3  -1  10        1.34       -0.82      1.17 o 
  -2  -1  10        8.06        6.60      1.94 o 
  -1  -1  10      175.63      170.23      9.15 o 
   0  -1  10      969.91     1005.51     48.51 o 
   1  -1  10       47.08       40.05      3.63 o 
   2  -1  10       98.43       86.95      5.19 o 
   3  -1  10       12.46       12.30      2.84 o 
   4  -1  10        0.16        0.80      1.63 o 
   5  -1  10       44.38       48.06      4.12 o 
   6  -1  10        7.89        4.35      2.24 o 
   7  -1  10        0.01        1.19      2.54 o 
   8  -1  10        6.57       -1.62      4.25 o 
  -9   0  10        0.25       -0.61      6.10 o 
  -8   0  10        9.79        7.10      4.08 o 
  -7   0  10       16.33       21.40      3.33 o 
  -6   0  10       23.19       27.67      3.50 o 
  -5   0  10        0.21       -1.49      1.33 o 
  -4   0  10      290.32      307.93     15.68 o 
  -3   0  10        2.02       -0.89      1.20 o 
  -2   0  10      155.53      149.49      8.28 o 
  -1   0  10      128.01      119.35      6.98 o 
   0   0  10      661.66      676.24     29.98 o 
   1   0  10       12.56        9.23      1.76 o 
   2   0  10       28.74       30.91      2.99 o 
   3   0  10       90.06       85.55      5.36 o 
   4   0  10        0.92       -1.55      1.61 o 
   5   0  10        0.40        1.83      1.91 o 
   6   0  10        0.15       -0.80      2.34 o 
   7   0  10        0.55        0.39      3.23 o 
   8   0  10        0.07        3.00      4.74 o 
 -10   1  10        0.05       -0.04      6.22 o 
  -9   1  10        9.67        0.73      5.98 o 
  -8   1  10       42.66       47.06      5.69 o 
  -7   1  10       28.98       38.68      4.92 o 
  -6   1  10      238.94      225.41     13.61 o 
  -5   1  10       73.00       61.69      4.43 o 
  -4   1  10        1.35        6.54      1.73 o 
  -3   1  10        0.44        1.43      1.81 o 
  -2   1  10       88.23       97.74      8.32 o 
  -1   1  10       59.24       48.60      3.97 o 
   0   1  10       85.97      107.75      6.02 o 
   1   1  10       66.91      116.38      6.87 o 
   2   1  10       16.73       26.07      3.98 o 
   3   1  10      147.01      150.62      9.70 o 
   4   1  10       27.21       23.68      4.24 o 
   5   1  10        0.14       -2.70      1.80 o 
   6   1  10        0.46        1.59      3.16 o 
   7   1  10       19.73       18.81      6.29 o 
 -10   2  10        1.74        1.42      6.18 o 
  -9   2  10        5.27        2.59      3.13 o 
  -8   2  10       14.34       10.34      4.05 o 
  -7   2  10       10.75       12.84      2.63 o 
  -6   2  10        6.82        8.74      2.01 o 
  -5   2  10        2.23        0.37      1.47 o 
  -4   2  10      225.47      225.32     13.15 o 
  -3   2  10       36.75       37.29      4.81 o 
  -2   2  10      132.65      147.86      9.39 o 
  -1   2  10        7.10        4.83      1.58 o 
   0   2  10      106.27      110.65      6.23 o 
   1   2  10       63.54       65.78      4.42 o 
   2   2  10       52.04       43.53      4.10 o 
   3   2  10        2.03        1.27      2.00 o 
   4   2  10        2.61        1.22      2.08 o 
   5   2  10        0.87        3.37      2.53 o 
   6   2  10        3.13        0.83      3.14 o 
 -11   3  10        0.08       -1.50      7.56 o 
 -10   3  10       19.56       13.06      5.10 o 
  -9   3  10        5.64        6.82      3.19 o 
  -8   3  10        2.06        3.41      2.17 o 
  -7   3  10        5.03        1.81      2.00 o 
  -6   3  10      254.69      222.52     11.86 o 
  -5   3  10        2.63        1.43      1.52 o 
  -4   3  10      868.62      821.48     40.05 o 
  -3   3  10        8.31       13.65      2.22 o 
  -2   3  10       28.63       35.98      4.28 o 
  -1   3  10        0.35       -1.00      1.35 o 
   0   3  10       49.92       61.77      4.33 o 
   1   3  10      610.47      596.73     27.16 o 
   2   3  10        0.04       -2.65      1.77 o 
   3   3  10       57.02       48.03      4.70 o 
   4   3  10        2.59       -2.60      2.30 o 
   5   3  10        0.42       -0.99      3.46 o 
   6   3  10        4.47       11.15      5.09 o 
 -11   4  10        3.89       -0.61      6.67 o 
 -10   4  10        4.20        4.96      3.23 o 
  -9   4  10       46.53       52.12      5.35 o 
  -8   4  10      112.31      114.32      8.40 o 
  -7   4  10        0.14       -0.17      1.99 o 
  -6   4  10       38.32       36.48      3.49 o 
  -5   4  10      410.38      345.03     17.60 o 
  -4   4  10      168.65      168.94      9.56 o 
  -3   4  10        1.58       -0.67      1.60 o 
  -2   4  10        0.01        2.00      1.49 o 
  -1   4  10       11.19        7.64      1.89 o 
   0   4  10        9.16        9.43      2.34 o 
   1   4  10        1.57        1.47      2.42 o 
   2   4  10        2.24        3.59      3.17 o 
   3   4  10        9.91       17.45      3.74 o 
   4   4  10       26.58       37.39      5.70 o 
   5   4  10        0.16       -0.32      3.60 o 
 -11   5  10        2.00       -5.21      4.29 o 
 -10   5  10       29.56       24.50      4.69 o 
  -9   5  10        0.16        2.71      2.49 o 
  -8   5  10        0.37        0.32      2.09 o 
  -7   5  10        6.66        0.46      2.27 o 
  -6   5  10       56.05       50.21      4.89 o 
  -5   5  10      232.32      227.57     13.55 o 
  -4   5  10       62.89       65.52      5.03 o 
  -3   5  10      103.63      109.06      6.87 o 
  -2   5  10        0.25       -1.03      1.55 o 
  -1   5  10       29.78       37.24      3.42 o 
   0   5  10       46.83       37.13      4.45 o 
   1   5  10       92.51      116.52      8.12 o 
   2   5  10        0.10        0.47      2.69 o 
   3   5  10       17.75       28.88      6.52 o 
   4   5  10       10.03       11.26      4.32 o 
 -11   6  10        2.24        9.19      5.32 o 
 -10   6  10        0.00        4.28      4.40 o 
  -9   6  10       62.19       69.27     28.28 o 
  -8   6  10       53.67       82.18      8.38 o 
  -7   6  10       15.10       22.32      3.54 o 
  -6   6  10       36.84       28.03      5.69 o 
  -5   6  10      487.05      510.31     28.72 o 
  -4   6  10        8.89        9.97      2.46 o 
  -3   6  10       43.59       40.57      3.52 o 
  -2   6  10       18.21       21.32      2.79 o 
  -1   6  10        0.09       -0.86      1.79 o 
   0   6  10       12.93       22.12      3.60 o 
   1   6  10        0.30        0.66      3.25 o 
   2   6  10        2.08       -0.39      3.10 o 
   3   6  10        1.81        6.99      4.15 o 
 -10   7  10        3.57        5.92      4.90 o 
  -9   7  10        0.48        3.23      4.35 o 
  -8   7  10        9.47       17.34      5.11 o 
  -7   7  10       25.40       17.62      6.49 o 
  -6   7  10        6.02        3.19      3.02 o 
  -5   7  10       27.42       29.13      4.77 o 
  -4   7  10      160.60      211.80     13.30 o 
  -3   7  10       41.85       41.67      4.12 o 
  -2   7  10      112.75      114.22      7.01 o 
  -1   7  10        0.65        0.96      2.79 o 
   0   7  10       11.34        5.95      3.25 o 
   1   7  10        9.53       11.88      3.94 o 
   2   7  10        3.43        5.76      4.86 o 
 -10   8  10        0.05       -4.38      6.73 o 
  -9   8  10        1.74        2.56      5.37 o 
  -8   8  10       39.04       28.66      6.33 o 
  -7   8  10        7.05       11.02      8.78 o 
  -6   8  10        4.12        3.15      3.88 o 
  -5   8  10        6.59        4.01      8.46 o 
  -4   8  10       11.49       11.75      4.15 o 
  -3   8  10       96.77       80.85      7.92 o 
  -2   8  10        3.35       11.38      5.12 o 
  -1   8  10        2.51        0.91      4.48 o 
   0   8  10        1.21        9.56      4.92 o 
  -9   9  10        0.94       -5.60      3.73 o 
  -8   9  10       34.03       32.64     11.69 o 
  -7   9  10       34.38       49.69      9.41 o 
  -6   9  10       23.73       33.35     15.92 o 
  -5   9  10        0.27       -2.66      3.65 o 
  -4   9  10        2.55        4.86      9.86 o 
  -3   9  10        0.11       -2.62      3.14 o 
  -2   9  10       33.67       39.66      7.88 o 
  -1   9  10        1.85        7.20      5.60 o 
  -7  10  10       55.07       56.29     10.90 o 
  -6  10  10        0.11       -0.18      5.35 o 
  -5  10  10       10.90       23.96      6.32 o 
  -4  10  10       13.50       17.23     10.29 o 
   2 -10  11        7.12        5.38      3.94 o 
   3 -10  11        0.22       -0.58      6.16 o 
   4 -10  11       10.26       13.89      5.73 o 
   5 -10  11       13.07        5.17      5.29 o 
   0  -9  11        0.50        0.73      3.70 o 
   1  -9  11       32.19       21.86      4.91 o 
   2  -9  11        9.08       11.91      6.73 o 
   3  -9  11       14.18       11.82      4.04 o 
   4  -9  11        2.47       -0.33      4.11 o 
   5  -9  11        0.38       -2.37      3.92 o 
   6  -9  11        0.10        5.11      4.85 o 
   7  -9  11        7.73        5.05      5.23 o 
  -2  -8  11        7.08        3.85      3.55 o 
  -1  -8  11        6.80        4.69      4.09 o 
   0  -8  11       42.39       49.69      7.61 o 
   1  -8  11       51.48       60.66      8.53 o 
   2  -8  11        0.18       -1.42      2.79 o 
   3  -8  11       35.41       47.87      9.66 o 
   4  -8  11        0.36       -2.41      3.96 o 
   5  -8  11       31.85       51.79      8.58 o 
   6  -8  11        2.84       11.77      5.07 o 
   7  -8  11        0.31        2.49      4.69 o 
   8  -8  11        1.97        0.61      4.90 o 
  -4  -7  11        7.98       16.71      7.16 o 
  -3  -7  11        0.09       -0.76      3.12 o 
  -2  -7  11       25.21       31.79      6.06 o 
  -1  -7  11       36.39       37.85      5.39 o 
   0  -7  11        5.52        2.15      3.63 o 
   1  -7  11        2.67        3.75      2.99 o 
   2  -7  11        3.44        3.59      2.78 o 
   3  -7  11        6.49       17.32      3.84 o 
   4  -7  11        4.13        8.28      2.77 o 
   5  -7  11       27.81       34.59      7.93 o 
   6  -7  11        0.07        1.12      3.98 o 
   7  -7  11        5.47        4.56      7.60 o 
  -5  -6  11        0.17        2.44      5.41 o 
  -4  -6  11        0.60        0.88      2.71 o 
  -3  -6  11        1.53        3.66      2.52 o 
  -2  -6  11        5.48        4.43      2.48 o 
  -1  -6  11       67.59       57.07      5.39 o 
   0  -6  11       16.53       23.50      4.08 o 
   1  -6  11       46.99       44.58      5.60 o 
   2  -6  11        0.42        1.09      2.00 o 
   3  -6  11      190.87      192.75     13.87 o 
   4  -6  11        7.83        4.01      2.81 o 
   5  -6  11       39.64       49.07      7.68 o 
   6  -6  11        0.07       -0.13      3.82 o 
   7  -6  11        0.93       -0.17      3.60 o 
  -6  -5  11        0.12       -2.76      4.51 o 
  -5  -5  11       26.82       22.65      9.90 o 
  -4  -5  11        0.00        1.01      2.67 o 
  -3  -5  11      166.34      160.69     16.30 o 
  -2  -5  11      227.31      248.39     16.98 o 
  -1  -5  11       32.30       39.80      5.93 o 
   0  -5  11      217.59      239.97     16.40 o 
   1  -5  11       55.45       62.08      5.15 o 
   2  -5  11       27.81       32.79      4.04 o 
   3  -5  11        2.53        2.84      2.73 o 
   4  -5  11        1.80        1.31      2.98 o 
   5  -5  11        5.64        4.94      2.35 o 
   6  -5  11        8.83       13.82      2.89 o 
   7  -5  11        0.58       -3.58      3.00 o 
   8  -5  11       33.62       41.52      9.51 o 
  -7  -4  11       10.74       17.56      7.20 o 
  -6  -4  11        0.80       -0.85      5.29 o 
  -5  -4  11        5.49        9.37      3.17 o 
  -4  -4  11       60.09       69.51     15.35 o 
  -3  -4  11      414.17      385.49     24.81 o 
  -2  -4  11       23.09       17.36      4.96 o 
  -1  -4  11       71.17       72.11      5.64 o 
   0  -4  11       22.62       30.83      9.70 o 
   1  -4  11       32.80       39.16      4.46 o 
   2  -4  11        0.47       -3.58      2.39 o 
   3  -4  11       82.76       84.62      4.45 o 
   4  -4  11        3.16        3.16      1.64 o 
   5  -4  11       69.55       75.01      4.46 o 
   6  -4  11        3.40        3.78      2.55 o 
   7  -4  11        0.01       47.06      5.70 o 
   8  -4  11       17.82       11.10      5.20 o 
  -7  -3  11        6.63        5.49      5.94 o 
  -6  -3  11       64.31       77.02      7.45 o 
  -5  -3  11      152.31      177.37     22.90 o 
  -4  -3  11      456.71      419.77     47.68 o 
  -3  -3  11      604.89      585.20     36.73 o 
  -2  -3  11      492.27      536.58     29.09 o 
  -1  -3  11        0.06       -0.62      2.55 o 
   0  -3  11      130.53      160.79      9.96 o 
   1  -3  11        0.37        3.63      1.63 o 
   2  -3  11       12.70       13.44      2.07 o 
   3  -3  11       27.81       31.79      2.81 o 
   4  -3  11       34.97       36.91      4.59 o 
   5  -3  11        2.22        5.14      1.95 o 
   6  -3  11        3.38        2.28      2.12 o 
   7  -3  11        1.04        0.77      2.83 o 
   8  -3  11        4.35        1.41      4.18 o 
  -8  -2  11        0.30        1.91      5.33 o 
  -7  -2  11       22.88       23.95      8.21 o 
  -6  -2  11        1.29       -1.33      2.44 o 
  -5  -2  11       82.45       86.73      7.61 o 
  -4  -2  11      400.33      434.13     27.82 o 
  -3  -2  11      500.43      544.38     26.42 o 
  -2  -2  11      151.32      153.50      9.53 o 
  -1  -2  11       84.97       97.09      5.97 o 
   0  -2  11       14.84        6.71      2.96 o 
   1  -2  11       30.03       35.82      3.35 o 
   2  -2  11        1.20        0.02      1.47 o 
   3  -2  11       14.16       16.16      2.14 o 
   4  -2  11       44.97       51.52      4.84 o 
   5  -2  11        0.50        2.26      2.05 o 
   6  -2  11        4.78        1.71      2.29 o 
   7  -2  11        6.94        9.32      3.40 o 
   8  -2  11        0.49        6.03      5.07 o 
  -8  -1  11        9.21        4.03      5.61 o 
  -7  -1  11        4.39        2.80      2.65 o 
  -6  -1  11        3.40        6.63      2.42 o 
  -5  -1  11      533.66      549.04     30.25 o 
  -4  -1  11      477.06      448.60     22.10 o 
  -3  -1  11      132.55      120.56     11.57 o 
  -2  -1  11       84.47       82.02      5.26 o 
  -1  -1  11     1089.78     1182.07     63.68 o 
   0  -1  11        0.38        2.26      1.60 o 
   1  -1  11       28.84       27.14      3.65 o 
   2  -1  11       22.74       23.70      3.01 o 
   3  -1  11       21.91       15.80      2.36 o 
   4  -1  11        0.75        1.04      1.79 o 
   5  -1  11        5.01        6.15      2.27 o 
   6  -1  11        1.61        2.66      2.85 o 
   7  -1  11        0.18        0.60      3.27 o 
   8  -1  11        1.11       -2.31      4.82 o 
  -8   0  11        4.57        7.03      2.91 o 
  -7   0  11        4.36        5.19      2.31 o 
  -6   0  11       56.92       66.73      5.68 o 
  -5   0  11       67.99       71.42      5.15 o 
  -4   0  11        9.35       13.10      1.98 o 
  -3   0  11       40.74       37.04      3.27 o 
  -2   0  11       77.02       74.95      8.89 o 
  -1   0  11      844.72      900.27     43.74 o 
   0   0  11      122.27      114.60      6.30 o 
   1   0  11      156.33      121.42      6.63 o 
   2   0  11      106.35      116.24      7.13 o 
   3   0  11       80.19       69.04      5.50 o 
   4   0  11        0.52        2.30      1.99 o 
   5   0  11       12.60       10.44      2.58 o 
   6   0  11        6.79       -0.15      3.00 o 
   7   0  11        2.55        2.18      3.52 o 
 -10   1  11       10.35       22.04      9.55 o 
  -9   1  11       19.01       26.26      9.35 o 
  -8   1  11        4.31        1.54      2.91 o 
  -7   1  11      172.57      183.43     11.60 o 
  -6   1  11       93.19       79.26      4.96 o 
  -5   1  11      392.60      361.59     18.35 o 
  -4   1  11       31.66       36.48      3.34 o 
  -3   1  11      279.32      289.03     14.90 o 
  -2   1  11        1.36        1.31      1.61 o 
  -1   1  11      305.31      330.62     21.08 o 
   0   1  11       85.88       88.65      5.39 o 
   1   1  11        0.04       -0.07      1.48 o 
   2   1  11        4.86        1.06      1.64 o 
   3   1  11       14.23       18.36      3.10 o 
   4   1  11      104.99      104.99     10.16 o 
   5   1  11        3.93        6.61      2.59 o 
   6   1  11        1.92       -2.91      3.74 o 
   7   1  11        0.00        0.27      3.52 o 
 -10   2  11        3.09       -0.49      7.28 o 
  -9   2  11        8.35        5.87      3.44 o 
  -8   2  11       12.23       10.53      3.43 o 
  -7   2  11       13.07        8.21      2.24 o 
  -6   2  11        1.79        2.57      1.76 o 
  -5   2  11      177.19      160.80      9.18 o 
  -4   2  11       24.86       24.24      3.10 o 
  -3   2  11       74.49       70.45      5.05 o 
  -2   2  11        0.47        5.79      1.86 o 
  -1   2  11        0.14        2.41      1.57 o 
   0   2  11       25.82       20.41      2.51 o 
   1   2  11       10.48        8.45      2.28 o 
   2   2  11      151.44      152.18     10.42 o 
   3   2  11       46.07       55.85      7.64 o 
   4   2  11        0.49       -2.26      2.17 o 
   5   2  11        5.96       -1.98      3.56 o 
   6   2  11       44.06       48.68      6.93 o 
 -10   3  11        2.42       -1.19      4.38 o 
  -9   3  11        5.92        6.37      3.28 o 
  -8   3  11       41.17       47.43      4.96 o 
  -7   3  11       17.05       12.78      2.89 o 
  -6   3  11      141.81      119.20     10.18 o 
  -5   3  11       68.30       71.40      7.52 o 
  -4   3  11       45.87       53.48      4.32 o 
  -3   3  11       27.09       31.15      3.91 o 
  -2   3  11       17.17       28.99      3.26 o 
  -1   3  11      142.27      161.90     12.35 o 
   0   3  11      341.44      331.32     15.61 o 
   1   3  11        3.75        0.88      1.97 o 
   2   3  11       32.13       30.11      3.71 o 
   3   3  11        5.90        1.21      2.39 o 
   4   3  11        2.79       -1.07      2.96 o 
   5   3  11        3.53        0.54      3.48 o 
 -10   4  11        5.21        6.03      9.07 o 
  -9   4  11        2.81        5.43      2.70 o 
  -8   4  11        2.42        0.13      2.26 o 
  -7   4  11        3.84        2.89      2.24 o 
  -6   4  11       35.65       22.68      4.00 o 
  -5   4  11      864.62      914.09     44.18 o 
  -4   4  11      242.84      264.84     14.05 o 
  -3   4  11       23.43       19.81      2.93 o 
  -2   4  11        4.45        5.81      1.99 o 
  -1   4  11        3.60        4.44      2.00 o 
   0   4  11        0.40       -0.53      1.69 o 
   1   4  11        2.59        2.41      2.27 o 
   2   4  11        0.50        0.67      2.27 o 
   3   4  11        0.02       -1.90      2.83 o 
   4   4  11        2.71        0.98      3.35 o 
 -10   5  11        0.53        4.60      6.06 o 
  -9   5  11        1.13       -1.73      2.88 o 
  -8   5  11        0.08        0.91      2.44 o 
  -7   5  11       73.22       73.03      6.22 o 
  -6   5  11        3.35        0.74      2.20 o 
  -5   5  11     1490.72     1562.92     75.24 o 
  -4   5  11      244.85      258.77     13.96 o 
  -3   5  11      145.57      172.56     10.17 o 
  -2   5  11        4.57        6.96      2.56 o 
  -1   5  11       39.01       42.32      4.45 o 
   0   5  11       29.23       35.79      4.23 o 
   1   5  11        3.98        8.35      3.30 o 
   2   5  11        1.28       -0.57      2.94 o 
   3   5  11        0.19        2.04      6.99 o 
 -10   6  11        1.39       -4.62      4.06 o 
  -9   6  11        5.32        2.13      4.23 o 
  -8   6  11        3.82        2.60      3.20 o 
  -7   6  11        9.54        5.31      2.62 o 
  -6   6  11        3.91        1.03      2.31 o 
  -5   6  11      503.28      523.57     26.53 o 
  -4   6  11       28.41       24.47      3.38 o 
  -3   6  11        1.70       -1.66      3.44 o 
  -2   6  11        0.23        0.06      1.85 o 
  -1   6  11       21.55       27.25      3.88 o 
   0   6  11        3.47        1.34      2.83 o 
   1   6  11        0.03        2.85      3.20 o 
   2   6  11        1.13       -0.65      4.04 o 
 -10   7  11       10.21        7.99      5.01 o 
  -9   7  11        8.73        5.66      4.39 o 
  -8   7  11        4.02        7.88      5.57 o 
  -7   7  11        0.02       -0.54      4.47 o 
  -6   7  11       14.89       32.20      6.33 o 
  -5   7  11      192.92      189.93     14.85 o 
  -4   7  11       53.55       68.66      6.28 o 
  -3   7  11       26.64       25.07      3.81 o 
  -2   7  11       26.61       22.72      3.85 o 
  -1   7  11        1.76        6.33      3.21 o 
   0   7  11        0.00        1.18      3.03 o 
   1   7  11        0.25        6.23      5.11 o 
 -10   8  11        2.58        1.08      4.47 o 
  -9   8  11        0.54        0.20      8.48 o 
  -8   8  11        5.48       10.05      6.42 o 
  -7   8  11       33.22       19.85      5.50 o 
  -6   8  11        0.07        2.16      3.82 o 
  -5   8  11        3.28        5.66      4.32 o 
  -4   8  11       17.43       21.12      4.96 o 
  -3   8  11        0.93       -1.80      3.10 o 
  -2   8  11        4.86        6.32      4.68 o 
  -1   8  11        3.91       -0.09      9.78 o 
   0   8  11        0.24       -3.45      4.55 o 
  -9   9  11       12.77        9.31      7.48 o 
  -8   9  11        0.15       -2.37      4.39 o 
  -7   9  11        0.26       -1.01      4.16 o 
  -6   9  11        9.29       17.39      5.79 o 
  -5   9  11        7.56        2.73      8.03 o 
  -4   9  11        2.25        0.91      4.21 o 
  -3   9  11        8.70       20.70      6.57 o 
  -2   9  11        1.11        8.35      5.64 o 
   0  -9  12        0.48        6.70      4.18 o 
   1  -9  12        0.45       -0.24      3.34 o 
   2  -9  12        3.64        2.10      3.62 o 
   3  -9  12        5.28        5.26      4.57 o 
   4  -9  12        3.70       12.75      5.85 o 
   5  -9  12       20.21       17.81      8.23 o 
   6  -9  12        3.31       -2.27      4.45 o 
  -2  -8  12        4.48        0.03      3.65 o 
  -1  -8  12        7.75        4.27      3.73 o 
   0  -8  12        7.54       18.51      4.56 o 
   1  -8  12       26.49       43.58     14.51 o 
   2  -8  12       22.52       19.28      4.37 o 
   3  -8  12        0.84        4.42      4.55 o 
   4  -8  12        1.02        1.65      3.90 o 
   5  -8  12        1.45       -3.29      4.07 o 
   6  -8  12       14.30       18.48      5.91 o 
   7  -8  12        0.54       -0.32      4.72 o 
  -3  -7  12       23.95       25.42      4.96 o 
  -2  -7  12        6.60        5.94      3.62 o 
  -1  -7  12       30.43       18.88      4.41 o 
   0  -7  12        7.36        9.01      3.68 o 
   1  -7  12        1.75       -0.81      3.01 o 
   2  -7  12        2.70        0.75      3.09 o 
   3  -7  12        0.18       -0.06      2.80 o 
   4  -7  12        2.89        2.10      2.72 o 
   5  -7  12       18.77       26.16      7.14 o 
   6  -7  12        9.90        2.98      6.22 o 
   7  -7  12        1.51        2.94      4.65 o 
  -4  -6  12       14.23       11.17      7.18 o 
  -3  -6  12       23.18       19.94      3.73 o 
  -2  -6  12       23.50       16.67      3.32 o 
  -1  -6  12        3.33        0.52      3.36 o 
   0  -6  12        6.43        5.94      3.51 o 
   1  -6  12        7.19        6.81      3.16 o 
   2  -6  12       20.51       26.64      5.90 o 
   3  -6  12        3.61        2.67      2.73 o 
   4  -6  12        0.01        1.64      2.64 o 
   5  -6  12        1.51       -1.83      3.52 o 
   6  -6  12        0.00        3.29      4.20 o 
  -5  -5  12        7.24       16.01      4.91 o 
  -4  -5  12        4.75        5.50      2.84 o 
  -3  -5  12       61.20       62.51     10.18 o 
  -2  -5  12        0.20        4.22      2.54 o 
  -1  -5  12        0.70        0.15      2.27 o 
   0  -5  12        0.45       -0.44      1.99 o 
   1  -5  12        4.74        2.42      2.98 o 
   2  -5  12       53.68       49.12      4.82 o 
   3  -5  12        2.86        8.59      2.77 o 
   4  -5  12       20.62       25.60      4.19 o 
   5  -5  12        8.93        5.01      3.42 o 
   6  -5  12        2.06        0.36      2.83 o 
   7  -5  12        2.41        2.53      4.53 o 
   8  -5  12      131.85      114.84     16.83 o 
  -6  -4  12        1.48        2.32      5.73 o 
  -5  -4  12        1.03        2.08      2.73 o 
  -4  -4  12        0.10       -1.44      2.48 o 
  -3  -4  12     1087.85     1221.30     75.28 o 
  -2  -4  12       93.90      102.30      8.61 o 
  -1  -4  12       38.62       33.55      8.98 o 
   0  -4  12        2.50        3.32      2.44 o 
   1  -4  12        0.03        0.97      2.26 o 
   2  -4  12        0.21       -0.41      2.45 o 
   3  -4  12       20.51       23.88      2.76 o 
   4  -4  12       10.64       11.88      2.00 o 
   5  -4  12        9.46        9.74      2.14 o 
   6  -4  12       30.20       30.97      6.68 o 
   7  -4  12        2.28       -0.54      3.41 o 
   8  -4  12       84.79       92.56     32.67 o 
  -7  -3  12        1.06        8.05      5.73 o 
  -6  -3  12       22.99       32.50      4.94 o 
  -5  -3  12       17.92       19.57      3.67 o 
  -4  -3  12      158.29      180.13     13.28 o 
  -3  -3  12      262.07      273.25     18.28 o 
  -2  -3  12       34.59       30.99      3.58 o 
  -1  -3  12       26.76       22.50      4.72 o 
   0  -3  12        1.61        4.43      2.48 o 
   1  -3  12        0.17       -0.32      1.87 o 
   2  -3  12      267.19      292.76     14.01 o 
   3  -3  12       16.62       18.66      2.71 o 
   4  -3  12       27.73       32.92      2.86 o 
   5  -3  12        2.41       -0.44      1.96 o 
   6  -3  12        0.93       -1.67      2.26 o 
   7  -3  12       10.49        8.39      3.55 o 
   8  -3  12       38.75       27.58     15.35 o 
  -8  -2  12        2.88       17.44      6.87 o 
  -7  -2  12        5.77        3.50      4.21 o 
  -6  -2  12       15.91       16.49      3.67 o 
  -5  -2  12       53.77       54.23      7.29 o 
  -4  -2  12      138.25      145.39     12.76 o 
  -3  -2  12      310.72      265.73     17.74 o 
  -2  -2  12      121.65      130.83     16.10 o 
  -1  -2  12       76.08       70.28      5.62 o 
   0  -2  12       83.61       95.12      6.19 o 
   1  -2  12        9.35        1.92      1.75 o 
   2  -2  12        7.22        5.57      1.89 o 
   3  -2  12      126.91      128.26      8.58 o 
   4  -2  12       15.53        8.03      2.02 o 
   5  -2  12       12.23        9.96      3.43 o 
   6  -2  12       12.01       10.58      3.32 o 
   7  -2  12        5.08       -3.63      4.39 o 
  -8  -1  12        7.23       11.34      6.30 o 
  -7  -1  12       77.56       67.04      7.54 o 
  -6  -1  12       32.61       38.19     11.28 o 
  -5  -1  12       59.55       63.84      5.57 o 
  -4  -1  12      381.08      380.61     21.52 o 
  -3  -1  12        0.00        0.09      1.79 o 
  -2  -1  12      165.20      161.08      9.16 o 
  -1  -1  12      354.44      360.75     18.46 o 
   0  -1  12        0.00        0.69      1.98 o 
   1  -1  12       19.21       14.01      2.24 o 
   2  -1  12      102.98       99.18      6.02 o 
   3  -1  12        0.29        1.32      1.74 o 
   4  -1  12       88.84       87.88      5.99 o 
   5  -1  12        5.79        5.64      2.39 o 
   6  -1  12        5.75        5.30      2.83 o 
   7  -1  12        0.81       -3.50      3.47 o 
  -8   0  12       28.22       35.42     10.09 o 
  -7   0  12       35.26       28.88      6.22 o 
  -6   0  12        2.34        0.82      2.24 o 
  -5   0  12        9.24       12.44      2.57 o 
  -4   0  12        1.83       -0.10      1.85 o 
  -3   0  12        7.56       10.15      3.09 o 
  -2   0  12       42.54       45.90      3.96 o 
  -1   0  12      138.08      128.07      7.76 o 
   0   0  12       20.05       25.68      2.73 o 
   1   0  12       68.67       67.22      6.00 o 
   2   0  12        6.02        5.79      1.98 o 
   3   0  12      101.19      105.45      7.36 o 
   4   0  12       13.25       13.41      3.63 o 
   5   0  12        0.00        1.71      2.37 o 
   6   0  12        0.05        2.52      3.07 o 
   7   0  12        1.38        1.12      3.95 o 
  -9   1  12        0.02        2.76      4.74 o 
  -8   1  12       12.44        8.31      3.63 o 
  -7   1  12        6.41        0.80      2.39 o 
  -6   1  12       22.90       25.49      3.75 o 
  -5   1  12        1.07        0.17      1.65 o 
  -4   1  12       76.36       90.94      5.95 o 
  -3   1  12      167.57      163.82     13.39 o 
  -2   1  12        9.48        4.64      1.96 o 
  -1   1  12      215.44      218.61     11.96 o 
   0   1  12        0.09        2.35      1.67 o 
   1   1  12        7.63        2.50      1.72 o 
   2   1  12        0.16       -0.06      1.72 o 
   3   1  12        9.61       12.85      2.76 o 
   4   1  12       52.29       53.03      4.75 o 
   5   1  12        4.31        0.45      3.08 o 
   6   1  12        0.71        4.67      3.68 o 
 -10   2  12       11.72       29.96     11.14 o 
  -9   2  12        4.24       15.05      5.00 o 
  -8   2  12        3.30        6.25      3.30 o 
  -7   2  12      510.37      449.87     20.75 o 
  -6   2  12       28.93       27.15      3.13 o 
  -5   2  12       74.21       69.70      5.12 o 
  -4   2  12       53.40       53.91      4.43 o 
  -3   2  12        0.25        1.70      1.97 o 
  -2   2  12       31.13       50.51      4.39 o 
  -1   2  12       60.60       63.80      5.06 o 
   0   2  12       22.40       18.90      2.57 o 
   1   2  12       12.27        8.61      2.08 o 
   2   2  12        2.53        1.20      2.23 o 
   3   2  12       58.03       65.33      6.35 o 
   4   2  12        2.55        0.94      2.38 o 
   5   2  12        4.27        2.53      3.54 o 
 -10   3  12        0.15        3.82      4.97 o 
  -9   3  12        2.71        1.80      4.23 o 
  -8   3  12       37.75       37.59      4.57 o 
  -7   3  12       54.98       45.96      6.34 o 
  -6   3  12       90.25       66.71      5.03 o 
  -5   3  12        1.62        1.36      2.48 o 
  -4   3  12        0.80        0.53      1.85 o 
  -3   3  12        3.54        7.73      2.27 o 
  -2   3  12      183.38      226.62     13.72 o 
  -1   3  12      128.51      140.54      7.84 o 
   0   3  12       40.38       49.79      5.79 o 
   1   3  12        1.69        3.96      2.27 o 
   2   3  12        3.46        1.47      2.28 o 
   3   3  12       14.43       16.09      3.63 o 
   4   3  12        0.00       -0.53      2.91 o 
   5   3  12        1.12        1.05      3.50 o 
 -10   4  12       31.10       27.79      8.09 o 
  -9   4  12        3.77        0.22      2.71 o 
  -8   4  12        6.22        2.37      2.67 o 
  -7   4  12       57.56       37.11      4.57 o 
  -6   4  12        2.43        5.76      2.54 o 
  -5   4  12       55.76       62.42      4.97 o 
  -4   4  12      455.29      484.57     24.39 o 
  -3   4  12      289.23      290.19     15.33 o 
  -2   4  12        1.34       -0.70      1.66 o 
  -1   4  12       10.89       12.10      2.36 o 
   0   4  12       28.07       23.77      3.04 o 
   1   4  12        9.69        4.36      2.58 o 
   2   4  12        1.41       -0.42      2.60 o 
   3   4  12        0.71       -1.85      3.75 o 
   4   4  12        3.06        2.72      3.72 o 
 -10   5  12        0.01       -1.93      7.54 o 
  -9   5  12        0.16       -0.71      2.95 o 
  -8   5  12        1.13        3.19      3.12 o 
  -7   5  12        2.62       -0.02      2.42 o 
  -6   5  12       62.94       51.86      5.36 o 
  -5   5  12        0.00        1.08      2.08 o 
  -4   5  12        1.84       -0.54      2.09 o 
  -3   5  12      260.26      299.73     16.02 o 
  -2   5  12       92.66       95.35      6.22 o 
  -1   5  12        9.58        5.09      2.21 o 
   0   5  12       19.68       11.10      3.78 o 
   1   5  12        9.38       10.64      5.34 o 
   2   5  12        4.15        2.38      4.38 o 
   3   5  12        0.01        0.33      4.47 o 
 -10   6  12       16.46        8.89      5.44 o 
  -9   6  12        5.68       -0.67      4.28 o 
  -8   6  12       24.62       11.89      4.90 o 
  -7   6  12       14.69       18.83      3.59 o 
  -6   6  12       17.53       11.50      3.65 o 
  -5   6  12       31.95       38.44      4.45 o 
  -4   6  12       21.82       20.38      3.20 o 
  -3   6  12       44.18       36.00      4.70 o 
  -2   6  12        7.59        4.87      3.38 o 
  -1   6  12        2.55        2.33      2.89 o 
   0   6  12       44.54       50.42      8.62 o 
   1   6  12        0.10       -2.11      4.13 o 
   2   6  12        6.38        6.21      4.96 o 
 -10   7  12        0.00        6.69      5.15 o 
  -9   7  12        0.11        7.64      5.12 o 
  -8   7  12        3.62        1.35      4.21 o 
  -7   7  12        6.68        4.05      4.11 o 
  -6   7  12        0.63        1.64      3.47 o 
  -5   7  12       21.99       29.25      6.22 o 
  -4   7  12        0.33        5.27      3.69 o 
  -3   7  12        2.66       -0.67      2.38 o 
  -2   7  12        2.46       -0.58      2.57 o 
  -1   7  12        4.51        3.33      3.36 o 
   0   7  12       41.28       29.17     11.14 o 
   1   7  12       10.22       10.16      5.35 o 
  -9   8  12        0.01        1.23      4.52 o 
  -8   8  12        1.76       -1.90      4.45 o 
  -7   8  12        4.17        7.18      4.76 o 
  -6   8  12        5.13        9.01      5.45 o 
  -5   8  12        0.35        4.93      4.38 o 
  -4   8  12        5.46        2.65      3.34 o 
  -3   8  12        1.15       -4.23      3.03 o 
  -2   8  12        0.36        9.07      5.15 o 
  -1   8  12        6.97        7.18      9.39 o 
  -8   9  12        0.00       -1.25      6.46 o 
  -7   9  12        2.49        6.28      5.16 o 
  -6   9  12        4.67        2.24      4.90 o 
  -5   9  12        0.01       -4.49      4.26 o 
  -4   9  12       14.15       21.48      5.87 o 
  -3   9  12        0.56       -6.92      4.62 o 
   1  -9  13       12.15       18.29      4.88 o 
   2  -9  13        9.98       13.39      4.38 o 
   3  -9  13        2.63        0.74      3.76 o 
   4  -9  13        7.68        8.39      5.43 o 
   5  -9  13        0.64       -6.05      4.03 o 
  -1  -8  13        1.46        0.48      3.67 o 
   0  -8  13       91.24      104.38     15.41 o 
   1  -8  13        0.03        3.18      3.58 o 
   2  -8  13        2.75        0.72      3.32 o 
   3  -8  13        5.37        0.54      3.60 o 
   4  -8  13        0.37        2.98      4.23 o 
   5  -8  13       25.34       17.96      6.48 o 
   6  -8  13        3.28        3.18      5.18 o 
  -3  -7  13        0.25        1.86      3.77 o 
  -2  -7  13       27.46       36.30      5.75 o 
  -1  -7  13        1.11        0.50      3.72 o 
   0  -7  13       34.87       32.74      5.28 o 
   1  -7  13       43.98       44.67      6.23 o 
   2  -7  13        6.12        7.94      6.42 o 
   3  -7  13       15.46        7.73      3.39 o 
   4  -7  13       53.24       45.74      5.33 o 
   5  -7  13        5.50        9.54      4.99 o 
   6  -7  13       22.63       19.62      6.18 o 
   7  -7  13       16.59       15.75      5.99 o 
  -4  -6  13        3.20        7.98      5.05 o 
  -3  -6  13        9.56       11.24     11.12 o 
  -2  -6  13        7.17        3.42      3.92 o 
  -1  -6  13        6.46        6.69      3.68 o 
   0  -6  13      282.44      270.78     22.83 o 
   1  -6  13       13.40       16.71      4.30 o 
   2  -6  13       17.17       17.15      3.38 o 
   3  -6  13       13.54       13.67      3.64 o 
   4  -6  13        2.78        2.71      3.17 o 
   5  -6  13       71.63       52.21      8.12 o 
   6  -6  13        1.29        9.41      4.95 o 
  -5  -5  13        5.15       10.04      4.90 o 
  -4  -5  13        3.53        2.72      3.04 o 
  -3  -5  13       10.07        8.61      3.93 o 
  -2  -5  13       49.83       56.64      7.10 o 
  -1  -5  13       10.02       25.47      6.16 o 
   0  -5  13       89.25      103.62      8.76 o 
   1  -5  13       83.28       95.99     12.46 o 
   2  -5  13        0.97        2.21      2.37 o 
   3  -5  13       38.00       46.15      6.13 o 
   4  -5  13       27.48       21.06      4.54 o 
   5  -5  13        5.09        5.02      4.34 o 
   6  -5  13        2.07        9.11      8.38 o 
   7  -5  13       68.36       69.65     13.90 o 
  -6  -4  13       14.43       20.65      8.01 o 
  -5  -4  13       17.01       14.62      3.89 o 
  -4  -4  13       35.49       43.43      7.39 o 
  -3  -4  13        9.64        6.68      3.15 o 
  -2  -4  13      135.82      130.27     10.59 o 
  -1  -4  13        8.48       10.42      2.68 o 
   0  -4  13       91.56       83.90      7.57 o 
   1  -4  13       24.74       40.30      5.09 o 
   2  -4  13       44.70       48.45      5.66 o 
   3  -4  13        0.01        4.28      2.75 o 
   4  -4  13        0.81        0.66      1.79 o 
   5  -4  13       14.30       15.02      2.46 o 
   6  -4  13        8.50        5.93      3.31 o 
   7  -4  13       28.66       13.36      5.45 o 
  -7  -3  13       11.20       14.92      7.32 o 
  -6  -3  13        4.77       -1.53      3.56 o 
  -5  -3  13       55.93       58.16     15.50 o 
  -4  -3  13       14.02       15.50      4.27 o 
  -3  -3  13       39.59       46.36      5.60 o 
  -2  -3  13       17.77       27.16      6.41 o 
  -1  -3  13       28.72       47.21      9.34 o 
   0  -3  13      118.19      118.24     13.48 o 
   1  -3  13       23.02       28.12      4.25 o 
   2  -3  13       80.73       77.76      7.75 o 
   3  -3  13        8.45        6.99      2.22 o 
   4  -3  13       15.55       11.77      2.23 o 
   5  -3  13        5.50        5.89      2.57 o 
   6  -3  13        1.77       -0.17      2.60 o 
   7  -3  13       31.63       27.08      6.69 o 
  -8  -2  13        0.62        6.42      6.79 o 
  -7  -2  13        0.82        0.93      3.92 o 
  -6  -2  13        6.86        7.51      3.20 o 
  -5  -2  13       17.57        7.96      2.91 o 
  -4  -2  13        2.28       -2.94      2.41 o 
  -3  -2  13       20.35       27.98      4.06 o 
  -2  -2  13       23.96       19.56      6.14 o 
  -1  -2  13        0.39        2.28      2.09 o 
   0  -2  13       11.54        9.22      2.57 o 
   1  -2  13       17.87       16.77      2.70 o 
   2  -2  13      221.05      220.16     11.08 o 
   3  -2  13        0.17       -0.71      1.75 o 
   4  -2  13        1.49        2.43      2.08 o 
   5  -2  13       24.09       19.38      3.16 o 
   6  -2  13        5.66        4.23      2.75 o 
   7  -2  13        7.49        7.41      5.24 o 
  -8  -1  13        9.12       -0.41      4.09 o 
  -7  -1  13        3.17        1.57      4.37 o 
  -6  -1  13       14.34       10.56      3.23 o 
  -5  -1  13        5.98        0.62      2.87 o 
  -4  -1  13      134.80      119.63     11.11 o 
  -3  -1  13        0.48        0.20      1.94 o 
  -2  -1  13       71.51       81.96      6.51 o 
  -1  -1  13        2.80        1.71      1.83 o 
   0  -1  13       44.53       39.75      3.83 o 
   1  -1  13       20.75       22.22      2.81 o 
   2  -1  13       32.45       25.88      4.64 o 
   3  -1  13        1.59        0.70      1.95 o 
   4  -1  13       30.47       27.15      4.51 o 
   5  -1  13       17.43       19.63      3.43 o 
   6  -1  13        0.72       -3.32      3.26 o 
   7  -1  13        2.39        8.86      4.31 o 
  -8   0  13       24.32       33.62      6.43 o 
  -7   0  13       11.11        9.32      4.22 o 
  -6   0  13       27.11       27.07      6.27 o 
  -5   0  13        0.01       -1.07      2.79 o 
  -4   0  13        0.04       -1.42      1.83 o 
  -3   0  13       93.76      103.03      7.45 o 
  -2   0  13        5.93        7.53      2.19 o 
  -1   0  13       30.52       40.98      3.94 o 
   0   0  13        7.74        6.42      1.97 o 
   1   0  13        2.94        0.80      1.74 o 
   2   0  13       40.44       44.21      4.19 o 
   3   0  13        4.36        4.92      2.39 o 
   4   0  13        0.14        0.88      2.21 o 
   5   0  13       10.58        1.83      3.64 o 
   6   0  13        5.55        5.04      3.79 o 
  -9   1  13        9.24       18.00      6.01 o 
  -8   1  13        9.18       10.81      8.52 o 
  -7   1  13       21.54       13.73      5.13 o 
  -6   1  13       20.05       22.20      3.45 o 
  -5   1  13       22.44       27.80      4.34 o 
  -4   1  13       92.41       73.37      6.39 o 
  -3   1  13      166.59      208.38     11.45 o 
  -2   1  13        3.86        5.02      3.82 o 
  -1   1  13       16.67       24.11      3.11 o 
   0   1  13       37.61       38.22      3.56 o 
   1   1  13       13.79        9.51      2.22 o 
   2   1  13       31.76       27.31      3.82 o 
   3   1  13       80.81       75.56      6.27 o 
   4   1  13       24.06       23.09      5.41 o 
   5   1  13        6.60        6.39      3.72 o 
   6   1  13        4.21        0.67      3.67 o 
  -9   2  13        1.42        2.68      4.70 o 
  -8   2  13        7.47        1.33      3.67 o 
  -7   2  13       29.55       36.66      3.89 o 
  -6   2  13        5.56        2.61      2.30 o 
  -5   2  13       29.07       25.84      3.15 o 
  -4   2  13        2.44        6.25      3.19 o 
  -3   2  13      215.37      239.50     13.11 o 
  -2   2  13      465.14      514.09     26.18 o 
  -1   2  13       21.67       22.20      2.98 o 
   0   2  13       30.09       34.78      3.57 o 
   1   2  13       12.58       13.43      3.58 o 
   2   2  13        2.76        2.36      2.32 o 
   3   2  13       27.51       25.01      4.54 o 
   4   2  13        2.15        3.89      3.34 o 
   5   2  13        0.03        1.82      3.75 o 
 -10   3  13        8.24       15.58      6.14 o 
  -9   3  13       11.81       21.44      6.30 o 
  -8   3  13       24.32       23.60      4.61 o 
  -7   3  13        2.28        3.26      2.56 o 
  -6   3  13      204.46      198.79     12.65 o 
  -5   3  13       36.61       28.78      3.40 o 
  -4   3  13        5.99        0.73      1.87 o 
  -3   3  13       64.38       49.90      5.62 o 
  -2   3  13       11.07        0.17      2.37 o 
  -1   3  13       16.62       11.70      2.99 o 
   0   3  13       29.09       21.43      3.27 o 
   1   3  13        3.15        2.39      2.52 o 
   2   3  13       30.76       22.22      6.14 o 
   3   3  13       33.53       33.75      6.90 o 
   4   3  13       12.12        8.43      6.06 o 
 -10   4  13        0.35       -3.46      4.54 o 
  -9   4  13        3.06        3.83      4.78 o 
  -8   4  13       52.55       44.44      6.22 o 
  -7   4  13       34.95       18.00      3.86 o 
  -6   4  13       56.68       64.78      9.11 o 
  -5   4  13        5.56        4.51      2.25 o 
  -4   4  13       62.03       85.71      6.32 o 
  -3   4  13      666.35      663.63     33.14 o 
  -2   4  13       95.91      114.64      7.07 o 
  -1   4  13       19.80       16.96      2.88 o 
   0   4  13       36.13       33.55      4.18 o 
   1   4  13        1.56       -0.57      2.60 o 
   2   4  13        1.02        0.37      3.94 o 
   3   4  13        5.05        9.52      4.84 o 
 -10   5  13        0.16        2.48      5.04 o 
  -9   5  13        2.19       10.80      3.88 o 
  -8   5  13        7.99        9.40      3.55 o 
  -7   5  13       34.54       37.72      5.19 o 
  -6   5  13        0.37        2.22      3.40 o 
  -5   5  13        2.49        2.87      2.17 o 
  -4   5  13       24.64       17.86      3.17 o 
  -3   5  13      248.80      293.03     22.83 o 
  -2   5  13      151.97      174.68      9.64 o 
  -1   5  13        8.05       10.53      2.66 o 
   0   5  13       16.68       15.21      3.93 o 
   1   5  13        0.66       -3.52      3.64 o 
   2   5  13        5.08        6.70      7.38 o 
  -9   6  13        0.30       -3.01      4.41 o 
  -8   6  13        4.40       -1.28      4.30 o 
  -7   6  13        3.35        2.26      3.09 o 
  -6   6  13      101.35       93.55      9.06 o 
  -5   6  13        0.53        1.33      2.56 o 
  -4   6  13       18.44       14.67      5.95 o 
  -3   6  13       14.35        3.20      2.77 o 
  -2   6  13        2.82        4.84      2.59 o 
  -1   6  13       67.45       72.22      7.08 o 
   0   6  13        0.10       -2.03      4.47 o 
   1   6  13        0.15        2.41      4.89 o 
  -9   7  13       24.73       26.02      6.59 o 
  -8   7  13        7.26        8.63     16.51 o 
  -7   7  13       19.63       35.24     10.77 o 
  -6   7  13        0.70        5.27      4.05 o 
  -5   7  13       25.08       30.12     13.34 o 
  -4   7  13        0.13       -2.13      4.28 o 
  -3   7  13        0.01       -0.30      3.06 o 
  -2   7  13        8.31        5.66      3.38 o 
  -1   7  13        7.68        2.65      4.60 o 
   0   7  13       11.16       14.84      5.97 o 
  -8   8  13        0.46       -1.92      4.44 o 
  -7   8  13        7.78       11.35      5.23 o 
  -6   8  13       11.86       30.78      9.90 o 
  -5   8  13        8.00        4.27      4.58 o 
  -4   8  13        7.22        8.83      3.95 o 
  -3   8  13       13.18       10.40      4.21 o 
  -2   8  13        5.39        7.41      5.34 o 
   0  -8  14        1.94        2.46      3.92 o 
   1  -8  14        0.46        4.68      3.69 o 
   2  -8  14        0.32       -4.04      3.23 o 
   3  -8  14        2.64        2.11      3.81 o 
   4  -8  14        3.27        3.47      5.01 o 
   5  -8  14        2.16        5.82      5.27 o 
  -2  -7  14        0.24        3.12      3.53 o 
  -1  -7  14        2.28        0.82      3.51 o 
   0  -7  14        0.06        1.64      3.60 o 
   1  -7  14        7.87        7.81      3.54 o 
   2  -7  14        0.11       -0.99      3.04 o 
   3  -7  14        8.46        1.04      4.83 o 
   4  -7  14        8.35        4.48      5.23 o 
   5  -7  14       13.92       13.06      7.85 o 
   6  -7  14        0.54       -1.20      7.05 o 
  -3  -6  14        0.08        0.18      4.17 o 
  -2  -6  14        0.39       -2.64      3.81 o 
  -1  -6  14      151.33      173.16     21.81 o 
   0  -6  14      111.29      128.78     12.38 o 
   1  -6  14        8.98        8.01      3.01 o 
   2  -6  14        5.62        4.63      3.25 o 
   3  -6  14        0.81       -4.16      2.78 o 
   4  -6  14        0.02        0.52      5.08 o 
   5  -6  14        1.40        0.19      4.34 o 
   6  -6  14        0.55       -1.19      4.82 o 
  -5  -5  14        9.40        9.78      8.82 o 
  -4  -5  14        0.73        2.43      4.16 o 
  -3  -5  14       13.55       11.48      3.51 o 
  -2  -5  14       90.69       86.16      8.13 o 
  -1  -5  14      103.51      108.13     17.35 o 
   0  -5  14        6.12        7.50      2.81 o 
   1  -5  14       57.74       61.71     12.20 o 
   2  -5  14        3.68        0.71      2.65 o 
   3  -5  14       27.62       31.54      9.74 o 
   4  -5  14       10.33       10.74      3.98 o 
   5  -5  14       19.21       12.93      4.02 o 
  -6  -4  14        1.98       -2.93      4.12 o 
  -5  -4  14       19.94       17.75      5.38 o 
  -4  -4  14       18.65       19.90      4.14 o 
  -3  -4  14       65.80       49.26      6.03 o 
  -2  -4  14      156.32      163.24     12.56 o 
  -1  -4  14      685.74      773.40     59.15 o 
   0  -4  14      140.08      143.54     11.10 o 
   1  -4  14       22.69       25.19      9.73 o 
   2  -4  14        8.46        6.23      3.15 o 
   3  -4  14        9.72       16.07      5.12 o 
   4  -4  14        0.47        2.09      2.52 o 
   5  -4  14        1.78        0.44      2.44 o 
   6  -4  14        2.73       -2.51      4.53 o 
   7  -4  14        3.53        0.94      5.03 o 
  -6  -3  14        0.97        2.78      4.20 o 
  -5  -3  14        0.03       -4.02      2.75 o 
  -4  -3  14        3.49        1.81      3.15 o 
  -3  -3  14      185.05      214.53     16.09 o 
  -2  -3  14      163.23      149.03     12.17 o 
  -1  -3  14       17.20       16.51      3.57 o 
   0  -3  14      100.82      114.54      9.50 o 
   1  -3  14      290.78      345.56     22.69 o 
   2  -3  14        1.35       -3.28      2.19 o 
   3  -3  14        4.38        7.19      2.31 o 
   4  -3  14        0.01       -1.05      1.89 o 
   5  -3  14       11.07       11.96      2.96 o 
   6  -3  14        1.98        3.47      2.88 o 
   7  -3  14        0.42        1.29      4.99 o 
  -7  -2  14        1.93        1.90      4.27 o 
  -6  -2  14        8.97        9.95      4.23 o 
  -5  -2  14       85.63       73.97      7.60 o 
  -4  -2  14        8.57        4.47      2.47 o 
  -3  -2  14       21.73       27.87      4.37 o 
  -2  -2  14      169.87      185.36     13.45 o 
  -1  -2  14      169.91      179.05     13.10 o 
   0  -2  14       86.66      100.44      9.27 o 
   1  -2  14       66.47       55.35     10.62 o 
   2  -2  14       20.22       16.43      2.60 o 
   3  -2  14       42.54       44.96      4.45 o 
   4  -2  14        9.94       10.82      2.61 o 
   5  -2  14        2.24       -0.72      2.36 o 
   6  -2  14        1.29        4.05      3.73 o 
  -8  -1  14       22.41       24.72     13.84 o 
  -7  -1  14       14.54       15.58      5.00 o 
  -6  -1  14       21.36       18.98      4.00 o 
  -5  -1  14       44.24       33.19      5.10 o 
  -4  -1  14      224.10      228.00     18.09 o 
  -3  -1  14       53.37       45.89      4.72 o 
  -2  -1  14        6.79       11.00      2.81 o 
  -1  -1  14      279.10      304.85     17.69 o 
   0  -1  14      184.63      211.05     11.72 o 
   1  -1  14      400.25      450.77     20.95 o 
   2  -1  14        0.09        0.70      1.88 o 
   3  -1  14        1.25        1.15      2.30 o 
   4  -1  14        1.67        1.43      2.73 o 
   5  -1  14        3.56       -1.09      3.06 o 
   6  -1  14       17.04       29.64      5.72 o 
  -8   0  14       16.50       23.63      5.95 o 
  -7   0  14        0.29        7.34      4.53 o 
  -6   0  14        6.13        1.29      2.14 o 
  -5   0  14       19.75       16.96      3.82 o 
  -4   0  14        3.88        2.59      2.36 o 
  -3   0  14       11.01       17.71      3.10 o 
  -2   0  14       35.79       44.76      5.44 o 
  -1   0  14      107.54      118.58      7.72 o 
   0   0  14       91.36      115.52     10.86 o 
   1   0  14       16.68       14.79      2.59 o 
   2   0  14        1.05        2.51      1.98 o 
   3   0  14        9.52        5.75      2.97 o 
   4   0  14       26.54       23.13      3.78 o 
   5   0  14       12.03        9.18      3.93 o 
   6   0  14        1.62       -0.30      3.75 o 
  -9   1  14        0.56       -4.51      6.59 o 
  -8   1  14        9.88       13.95      5.53 o 
  -7   1  14        2.16       -0.77      2.60 o 
  -6   1  14       89.16       86.38     10.72 o 
  -5   1  14       40.53       26.26      3.61 o 
  -4   1  14      157.07      123.22      8.66 o 
  -3   1  14       10.91       19.38      3.56 o 
  -2   1  14        1.36        1.31      2.11 o 
  -1   1  14       34.48       30.99      6.82 o 
   0   1  14       54.86       54.73      4.45 o 
   1   1  14        0.30       -1.12      1.88 o 
   2   1  14        4.82        2.36      2.33 o 
   3   1  14        3.16        6.47      3.03 o 
   4   1  14        0.38       -0.05      3.29 o 
   5   1  14        2.06        4.44      3.76 o 
  -9   2  14       29.82       40.02     10.90 o 
  -8   2  14        0.38        0.03      5.73 o 
  -7   2  14       13.79       14.56      3.27 o 
  -6   2  14        4.26        1.65      2.26 o 
  -5   2  14       12.78       22.43      3.93 o 
  -4   2  14        6.44        1.28      2.05 o 
  -3   2  14      109.83       90.46      7.05 o 
  -2   2  14       69.20       81.88      6.08 o 
  -1   2  14      127.11      114.90      7.03 o 
   0   2  14       13.09       18.64      2.93 o 
   1   2  14        6.64       11.80      3.03 o 
   2   2  14       13.57       16.84      3.47 o 
   3   2  14        3.06        3.96      3.79 o 
   4   2  14        0.32        2.26      3.58 o 
  -9   3  14        1.57        1.59      4.52 o 
  -8   3  14        0.49        1.57      4.29 o 
  -7   3  14        0.90       -2.13      4.04 o 
  -6   3  14        3.79        3.33      2.20 o 
  -5   3  14       35.91       37.87      5.52 o 
  -4   3  14        0.02        2.83      2.21 o 
  -3   3  14      580.04      688.38     34.35 o 
  -2   3  14      110.27      141.71      9.08 o 
  -1   3  14        1.36        0.27      2.02 o 
   0   3  14        2.59        1.71      2.18 o 
   1   3  14        2.13        2.44      3.01 o 
   2   3  14        1.19        1.37      3.80 o 
   3   3  14        0.08       -1.18      3.94 o 
   4   3  14        0.84       -3.18      3.68 o 
  -9   4  14       57.43       64.18      9.99 o 
  -8   4  14        2.28       -0.41      2.66 o 
  -7   4  14       15.33       13.42      3.26 o 
  -6   4  14        4.53        3.24      2.52 o 
  -5   4  14        7.40        4.38      2.38 o 
  -4   4  14        0.10        1.62      2.44 o 
  -3   4  14      666.09      700.99     35.19 o 
  -2   4  14       54.55       61.71      6.25 o 
  -1   4  14       88.98       91.77      6.49 o 
   0   4  14        0.12        1.01      3.07 o 
   1   4  14        0.06       -0.49      3.91 o 
   2   4  14        7.48        6.70      4.83 o 
   3   4  14        1.37       -3.81      4.08 o 
  -9   5  14        0.88        0.11      6.93 o 
  -8   5  14       13.10       10.21      4.07 o 
  -7   5  14        0.25       -1.94      3.09 o 
  -6   5  14        0.71        2.70      2.79 o 
  -5   5  14        0.00        0.11      2.80 o 
  -4   5  14        7.83        8.87      3.08 o 
  -3   5  14      224.62      231.92     13.37 o 
  -2   5  14       73.14       84.79     10.68 o 
  -1   5  14        2.02        4.86      3.15 o 
   0   5  14        4.18       13.82      5.31 o 
   1   5  14        2.38        1.18      4.14 o 
   2   5  14        0.00       -0.67      4.88 o 
  -9   6  14       26.10       35.79     14.72 o 
  -8   6  14        3.37        4.72      4.70 o 
  -7   6  14       11.13        9.85      4.05 o 
  -6   6  14        0.10       -2.97      3.11 o 
  -5   6  14        5.26        2.76      2.88 o 
  -4   6  14        0.75        1.20      2.77 o 
  -3   6  14       95.07       89.70      7.82 o 
  -2   6  14        0.55       -1.29      2.48 o 
  -1   6  14       34.36       51.15     21.16 o 
   0   6  14        6.90       11.45      5.40 o 
  -8   7  14       26.81       30.00      7.11 o 
  -7   7  14       11.59       18.52      5.95 o 
  -6   7  14        2.25        4.16      4.30 o 
  -5   7  14       25.36       39.89      7.51 o 
  -4   7  14       10.32       14.17      4.28 o 
  -3   7  14       10.54        9.10      3.71 o 
  -2   7  14        0.00       -1.63      4.44 o 
  -1   7  14       15.61        2.95      5.30 o 
  -7   8  14        3.77       -3.82      4.54 o 
  -6   8  14        0.00       -1.17      4.53 o 
  -5   8  14        1.94        3.03      4.51 o 
  -4   8  14        0.32        4.94      4.27 o 
   1  -8  15        8.94        8.30      4.33 o 
   2  -8  15        4.71       -1.97      5.13 o 
   3  -8  15        0.84        0.96      4.51 o 
  -1  -7  15        4.93        4.56      4.04 o 
   0  -7  15        1.02        0.44      3.48 o 
   1  -7  15        5.66        1.82      3.79 o 
   2  -7  15        7.04        4.73      3.85 o 
   3  -7  15        0.00       -1.78      3.04 o 
   4  -7  15        3.93        6.70      6.96 o 
   5  -7  15        0.04        3.12      5.58 o 
  -3  -6  15        0.59        0.25      4.52 o 
  -2  -6  15        4.84       10.64      5.14 o 
  -1  -6  15       98.22      100.19     14.49 o 
   0  -6  15       12.91       25.92      4.98 o 
   1  -6  15        8.04        4.41      3.18 o 
   2  -6  15        5.22        8.11      3.78 o 
   3  -6  15        0.03        0.75      3.39 o 
   4  -6  15        7.21       -1.51      3.33 o 
   5  -6  15        0.07       -5.71      4.34 o 
   6  -6  15        0.14       12.29      5.71 o 
  -4  -5  15       13.02       12.29      5.15 o 
  -3  -5  15        7.35        8.43      3.48 o 
  -2  -5  15       47.38       59.67      6.86 o 
  -1  -5  15      243.79      265.66     18.85 o 
   0  -5  15        2.02        2.76      2.71 o 
   1  -5  15       16.65        6.71      3.93 o 
   2  -5  15        8.18        6.17      5.45 o 
   3  -5  15        0.29       -4.43      2.95 o 
   4  -5  15        9.09        0.11      3.40 o 
   5  -5  15        1.92        0.67      3.79 o 
  -5  -4  15        0.27       -5.78      3.94 o 
  -4  -4  15        0.64        3.66      4.68 o 
  -3  -4  15       25.81       19.46      4.27 o 
  -2  -4  15       27.66       19.58      3.47 o 
  -1  -4  15      163.35      138.87     11.07 o 
   0  -4  15       25.36       31.03      6.37 o 
   1  -4  15       21.64       15.16      4.15 o 
   2  -4  15       12.06       17.41      4.10 o 
   3  -4  15        2.01        1.39      3.26 o 
   4  -4  15       26.73       32.71      4.19 o 
   5  -4  15        4.65       20.03      6.46 o 
   6  -4  15        0.34        2.03      6.51 o 
  -6  -3  15        2.13        5.24      6.83 o 
  -5  -3  15       15.26       21.16      5.53 o 
  -4  -3  15        0.30        4.68      3.06 o 
  -3  -3  15      102.12      115.84      8.60 o 
  -2  -3  15      245.95      255.61     17.78 o 
  -1  -3  15       56.49       67.12      9.48 o 
   0  -3  15        0.52       -0.57      2.75 o 
   1  -3  15        1.17        5.05      2.98 o 
   2  -3  15        0.36        5.46      5.00 o 
   3  -3  15        1.40       -0.08      2.14 o 
   4  -3  15        4.37        3.76      2.30 o 
   5  -3  15        5.27        0.80      2.80 o 
   6  -3  15        1.69       -2.54      3.97 o 
  -7  -2  15       22.21       25.09     13.25 o 
  -6  -2  15        8.44        8.21      4.56 o 
  -5  -2  15        7.96        7.47      4.29 o 
  -4  -2  15        0.93       -0.56      2.32 o 
  -3  -2  15        4.47        1.82      2.65 o 
  -2  -2  15       35.96       53.18      5.92 o 
  -1  -2  15        8.06        5.70      3.72 o 
   0  -2  15        2.89        5.97      2.72 o 
   1  -2  15       75.50       65.26      5.99 o 
   2  -2  15        2.37        1.93      3.48 o 
   3  -2  15        5.31        1.67      2.33 o 
   4  -2  15       14.72       15.05      3.10 o 
   5  -2  15        2.80        3.26      3.57 o 
   6  -2  15        7.62        1.36      3.65 o 
  -7  -1  15        3.12        3.41      4.45 o 
  -6  -1  15       41.72       39.49      6.97 o 
  -5  -1  15        6.98        7.67      2.92 o 
  -4  -1  15        0.84        6.58      2.86 o 
  -3  -1  15       11.53       14.47      3.57 o 
  -2  -1  15        1.03        4.00      2.91 o 
  -1  -1  15        1.18        4.46      2.57 o 
   0  -1  15        2.13        2.07      2.43 o 
   1  -1  15       10.59        4.33      2.06 o 
   2  -1  15        0.53        4.36      2.29 o 
   3  -1  15        0.62        4.64      2.70 o 
   4  -1  15        1.33        1.45      3.02 o 
   5  -1  15        9.13        2.38      3.80 o 
  -8   0  15       25.45       36.33      7.20 o 
  -7   0  15        4.00        3.46      4.31 o 
  -6   0  15        0.23        2.65      2.99 o 
  -5   0  15       70.79       42.59      4.79 o 
  -4   0  15       29.10       38.48      4.51 o 
  -3   0  15       13.93       11.05      2.87 o 
  -2   0  15        0.10        3.47      2.40 o 
  -1   0  15       79.85       74.51      6.60 o 
   0   0  15       15.56       17.47      3.03 o 
   1   0  15       36.31       35.66      3.78 o 
   2   0  15       19.83       27.10      4.32 o 
   3   0  15        1.04        4.64      2.87 o 
   4   0  15        6.97        0.09      3.23 o 
   5   0  15        5.05        9.64      4.21 o 
  -8   1  15        0.29        9.58     13.90 o 
  -7   1  15        0.95        0.78      3.38 o 
  -6   1  15       82.15       76.67      7.73 o 
  -5   1  15      276.74      271.54     16.41 o 
  -4   1  15        2.04        1.88      2.33 o 
  -3   1  15       23.28       38.24      5.39 o 
  -2   1  15        0.22        3.23      2.19 o 
  -1   1  15       53.39       51.87      5.08 o 
   0   1  15       55.44       57.83      4.78 o 
   1   1  15       34.52       42.73      4.11 o 
   2   1  15        4.52       -0.23      3.89 o 
   3   1  15        0.30       -2.53      4.84 o 
   4   1  15        1.02       -0.61      3.19 o 
  -9   2  15        1.41        3.80      5.60 o 
  -8   2  15       26.29       19.53      5.93 o 
  -7   2  15        0.16        1.23      3.24 o 
  -6   2  15        0.47        0.41      2.50 o 
  -5   2  15       17.64        3.70      3.69 o 
  -4   2  15        0.00        0.30      2.02 o 
  -3   2  15        2.84        4.72      2.36 o 
  -2   2  15      155.68      181.39     10.95 o 
  -1   2  15       13.81       14.13      2.97 o 
   0   2  15        0.30        0.10      2.23 o 
   1   2  15       43.45       42.99      4.77 o 
   2   2  15        5.82        0.94      6.30 o 
   3   2  15        0.98        0.27      3.96 o 
   4   2  15        0.54        2.59      3.58 o 
  -9   3  15        1.26       -3.42      4.60 o 
  -8   3  15        3.92        1.06      4.83 o 
  -7   3  15       12.20        6.71      4.57 o 
  -6   3  15       13.86        4.58      2.78 o 
  -5   3  15      100.03      103.89      7.36 o 
  -4   3  15        3.51        1.89      2.37 o 
  -3   3  15        7.20       14.10      2.97 o 
  -2   3  15       29.22       32.88      4.12 o 
  -1   3  15      301.08      342.82     16.72 o 
   0   3  15       42.18       37.40      4.09 o 
   1   3  15        4.67        1.98      3.76 o 
   2   3  15        0.80        1.27      6.65 o 
   3   3  15        0.13        2.72      4.34 o 
  -9   4  15        1.81        1.98      4.71 o 
  -8   4  15        9.80       -0.63      4.69 o 
  -7   4  15        5.63        0.62      2.87 o 
  -6   4  15       11.11        1.59      2.37 o 
  -5   4  15       36.18       35.59      4.09 o 
  -4   4  15        1.87        7.52      2.83 o 
  -3   4  15       20.32       26.03      3.90 o 
  -2   4  15       32.96       28.77      5.91 o 
  -1   4  15        0.77        1.13      2.42 o 
   0   4  15        0.35        2.33      3.99 o 
   1   4  15       16.79        0.33     12.40 o 
   2   4  15       21.01       38.05      7.65 o 
  -9   5  15       16.41       42.59     11.24 o 
  -8   5  15        8.16       10.68      5.35 o 
  -7   5  15        0.06       -0.84      3.20 o 
  -6   5  15       11.58        9.84      4.05 o 
  -5   5  15        5.66        6.62      3.16 o 
  -4   5  15       23.22       32.84      4.72 o 
  -3   5  15        2.31        4.91      3.90 o 
  -2   5  15        2.54        0.22      2.41 o 
  -1   5  15       62.50       71.59     19.13 o 
   0   5  15        2.95        3.79      4.61 o 
   1   5  15        2.87       -3.02      4.49 o 
  -8   6  15        0.06        2.47      5.10 o 
  -7   6  15        3.50       -1.38      3.55 o 
  -6   6  15        0.13        2.98      3.63 o 
  -5   6  15       11.74       -0.84      2.89 o 
  -4   6  15        0.00       -2.31      2.57 o 
  -3   6  15        1.33        1.26      3.08 o 
  -2   6  15        4.45       -0.89      4.20 o 
  -1   6  15        9.81        9.75      5.18 o 
  -7   7  15        2.14        5.10      5.67 o 
  -6   7  15        0.02        0.69      4.25 o 
  -5   7  15        2.13        1.72      4.46 o 
  -4   7  15        0.23        2.16      3.68 o 
  -3   7  15        0.00        2.35      5.24 o 
   0  -7  16        5.49        5.65      4.12 o 
   1  -7  16        0.08        3.19      3.88 o 
   2  -7  16        8.22        5.27      5.05 o 
   3  -7  16        2.50       -2.42      3.33 o 
  -2  -6  16        0.01        4.59      4.69 o 
  -1  -6  16        9.78       11.07      4.86 o 
   0  -6  16        0.15       -1.94      4.24 o 
   1  -6  16        0.03       -0.77      2.95 o 
   2  -6  16        5.13        4.57      3.85 o 
   3  -6  16        0.00       -3.79      3.33 o 
   4  -6  16        1.40        2.13      4.26 o 
   5  -6  16        2.35        4.85      5.23 o 
  -3  -5  16        1.41        1.11      4.20 o 
  -2  -5  16        6.59        0.70      3.31 o 
  -1  -5  16        0.00        5.50      2.83 o 
   0  -5  16       20.29       28.33      7.18 o 
   1  -5  16        0.20        4.28      4.03 o 
   2  -5  16        0.21       -0.08      3.61 o 
   3  -5  16        0.26        2.38      3.72 o 
   4  -5  16        9.08        6.86      3.83 o 
   5  -5  16        0.65       -1.65      3.94 o 
  -4  -4  16        6.32        6.99      4.73 o 
  -3  -4  16        0.14        5.64      4.78 o 
  -2  -4  16        1.12        5.57      2.95 o 
  -1  -4  16        0.06        5.06      3.19 o 
   0  -4  16       19.77       15.15      3.97 o 
   1  -4  16        9.25       18.73      8.79 o 
   2  -4  16        2.51        1.31      3.32 o 
   3  -4  16        0.76        4.13      3.70 o 
   4  -4  16       19.26       18.15      4.32 o 
   5  -4  16        1.30        4.59      6.87 o 
  -5  -3  16        9.97        7.51      8.74 o 
  -4  -3  16       22.24       17.17      5.07 o 
  -3  -3  16        0.81        4.03      2.79 o 
  -2  -3  16        5.66       12.75      3.71 o 
  -1  -3  16        5.03        5.31      5.89 o 
   0  -3  16        5.24        5.17      3.37 o 
   1  -3  16        2.36        0.15      2.91 o 
   2  -3  16        2.74        0.65      3.26 o 
   3  -3  16        9.60        8.73      3.98 o 
   4  -3  16       15.96        9.56      3.30 o 
   5  -3  16        0.04       -2.00      3.95 o 
  -6  -2  16        7.87        6.53      4.89 o 
  -5  -2  16        0.51       -1.56      3.89 o 
  -4  -2  16        1.07        4.43      2.61 o 
  -3  -2  16        0.72        1.38      3.23 o 
  -2  -2  16       11.41        8.11      3.53 o 
  -1  -2  16       20.55       22.23      4.42 o 
   0  -2  16        6.36        5.11      3.22 o 
   1  -2  16       16.47       18.77      5.24 o 
   2  -2  16        1.11        0.30      2.38 o 
   3  -2  16        4.17        2.69      2.73 o 
   4  -2  16        9.02        8.30      4.02 o 
   5  -2  16        0.23        0.67      3.78 o 
  -7  -1  16       28.77       41.49      7.72 o 
  -6  -1  16        1.24        0.15      4.07 o 
  -5  -1  16       32.11       32.87      4.99 o 
  -4  -1  16       16.13       13.71      3.67 o 
  -3  -1  16        8.08        4.15      3.10 o 
  -2  -1  16        0.17        1.87      2.48 o 
  -1  -1  16        1.07        3.94      2.61 o 
   0  -1  16        0.01        0.28      2.40 o 
   1  -1  16        7.09       13.58      3.40 o 
   2  -1  16        1.37        3.73      2.66 o 
   3  -1  16        2.60        1.50      3.82 o 
   4  -1  16        5.69       -0.90      3.94 o 
   5  -1  16        3.46        4.45      3.92 o 
  -7   0  16        0.03       -0.05      4.35 o 
  -6   0  16        0.67        7.77      3.54 o 
  -5   0  16        2.83       -0.52      3.26 o 
  -4   0  16        5.91        1.67      2.54 o 
  -3   0  16        3.40        5.94      2.85 o 
  -2   0  16       25.80       32.84      4.43 o 
  -1   0  16        1.47       -0.69      2.55 o 
   0   0  16       15.04       15.01      4.18 o 
   1   0  16       11.68       11.63      2.80 o 
   2   0  16        0.00       -0.98      2.83 o 
   3   0  16        0.19       -2.62      3.81 o 
   4   0  16        5.59        5.00      3.94 o 
  -8   1  16        0.48       -0.04      6.22 o 
  -7   1  16       14.59       17.01      5.40 o 
  -6   1  16       14.73        7.09      4.24 o 
  -5   1  16        5.14        6.13      3.11 o 
  -4   1  16       33.01       43.30      6.58 o 
  -3   1  16        1.11        2.05      2.63 o 
  -2   1  16        1.11        5.55      2.89 o 
  -1   1  16       24.66       27.55      5.48 o 
   0   1  16       94.28      101.28      6.90 o 
   1   1  16        2.67        5.34      3.06 o 
   2   1  16        0.05       -0.19      4.13 o 
   3   1  16        0.15       -1.81      4.30 o 
   4   1  16        1.95        5.53      4.20 o 
  -8   2  16        1.77       -5.92      4.49 o 
  -7   2  16        8.07        2.28      3.73 o 
  -6   2  16       35.65       35.71      5.26 o 
  -5   2  16        5.15       -1.54      2.53 o 
  -4   2  16       11.03        4.76      2.84 o 
  -3   2  16        8.96       14.98      3.26 o 
  -2   2  16       48.22       68.29      5.87 o 
  -1   2  16      140.94      160.35     10.31 o 
   0   2  16       13.55       11.04      2.99 o 
   1   2  16        0.05       -4.12      4.05 o 
   2   2  16        0.00        2.40      4.30 o 
   3   2  16        1.84        1.54      6.34 o 
  -8   3  16        0.48        4.60      4.96 o 
  -7   3  16        0.09        1.87      4.13 o 
  -6   3  16       19.60       12.33      3.76 o 
  -5   3  16       34.35       40.78      4.44 o 
  -4   3  16        1.81       -0.99      2.55 o 
  -3   3  16        6.93        0.17      2.58 o 
  -2   3  16       24.18       35.43      7.44 o 
  -1   3  16      263.51      295.90     16.46 o 
   0   3  16        8.57        4.73      4.59 o 
   1   3  16        5.07       -0.72      3.56 o 
   2   3  16        1.14       -3.59      6.97 o 
  -8   4  16        0.31        5.84      5.00 o 
  -7   4  16        3.15       -0.56      4.94 o 
  -6   4  16        0.04        0.20      3.54 o 
  -5   4  16        2.35       -2.29      2.70 o 
  -4   4  16       20.57       11.27      3.08 o 
  -3   4  16        9.66       17.87      3.79 o 
  -2   4  16       18.47       17.89      6.85 o 
  -1   4  16       79.12       74.99     10.10 o 
   0   4  16       47.51       48.54      8.32 o 
   1   4  16        9.03       14.20      5.68 o 
  -8   5  16        1.30       -2.80      6.51 o 
  -7   5  16        9.99       12.13      5.13 o 
  -6   5  16        5.82        8.37      5.13 o 
  -5   5  16       27.73       40.41     10.65 o 
  -4   5  16       22.22       41.00      6.00 o 
  -3   5  16        4.33       12.69      3.99 o 
  -2   5  16       12.16        8.20      3.93 o 
  -1   5  16       14.47        9.69      6.04 o 
   0   5  16        0.03        3.88      4.83 o 
  -7   6  16        0.05        4.72      5.25 o 
  -6   6  16        4.59        7.22      5.06 o 
  -5   6  16        0.66        2.42      3.62 o 
  -4   6  16        5.33       10.03      4.05 o 
  -3   6  16        0.45       -0.11      3.31 o 
  -2   6  16        5.94        3.67      8.82 o 
   0  -6  17       33.85       28.76      7.58 o 
   1  -6  17      110.82      113.05     11.92 o 
   2  -6  17       24.96       23.69      5.39 o 
   3  -6  17        0.86       -0.48      3.81 o 
  -2  -5  17        0.03        1.34      5.08 o 
  -1  -5  17       37.44       31.98      5.30 o 
   0  -5  17       25.61       34.70      6.77 o 
   1  -5  17       50.00       54.34      8.13 o 
   2  -5  17        0.75        0.16      4.05 o 
   3  -5  17        7.90        6.41      3.97 o 
   4  -5  17        0.00        4.27      4.12 o 
  -4  -4  17        4.14        1.26      4.65 o 
  -3  -4  17       11.46        8.39      5.73 o 
  -2  -4  17        5.25        5.16      3.58 o 
  -1  -4  17       21.76       30.64      7.98 o 
   0  -4  17       61.86       78.34      8.29 o 
   1  -4  17       22.85       35.08      5.50 o 
   2  -4  17        4.80        0.89      3.47 o 
   3  -4  17       22.28       16.63      4.68 o 
   4  -4  17       10.54       12.42      4.79 o 
  -5  -3  17       10.11       12.66      5.39 o 
  -4  -3  17        0.01       -0.49      4.40 o 
  -3  -3  17        8.27        7.04      4.46 o 
  -2  -3  17       22.81       21.04      4.75 o 
  -1  -3  17       14.70       10.89      3.69 o 
   0  -3  17        3.38        8.42      3.68 o 
   1  -3  17        0.17        4.27      3.32 o 
   2  -3  17        9.92       11.46      4.30 o 
   3  -3  17       45.48       35.69      9.45 o 
   4  -3  17        0.06        1.87      6.42 o 
  -5  -2  17        2.50        4.22      4.79 o 
  -4  -2  17        0.07       -0.19      3.01 o 
  -3  -2  17        8.60        7.30      3.96 o 
  -2  -2  17        8.97        5.04      3.35 o 
  -1  -2  17        8.74       17.68      4.30 o 
   0  -2  17       14.66       23.56      4.84 o 
   1  -2  17        0.38        5.72      3.73 o 
   2  -2  17        2.27       -1.33      3.19 o 
   3  -2  17       27.13       25.56      5.25 o 
   4  -2  17        2.70        3.06      4.11 o 
  -6  -1  17       10.69       10.49      5.51 o 
  -5  -1  17        0.42       -1.77      3.01 o 
  -4  -1  17        2.95       -0.69      3.26 o 
  -3  -1  17        7.15        2.74      3.68 o 
  -2  -1  17       39.88       39.13     11.51 o 
  -1  -1  17        2.49       -3.25      2.47 o 
   0  -1  17        0.18        1.70      2.85 o 
   1  -1  17        0.33        0.59      4.45 o 
   2  -1  17        0.80       -0.71      3.18 o 
   3  -1  17       11.41        6.86      6.53 o 
   4  -1  17        0.18        4.59      4.34 o 
  -7   0  17        3.52        3.24      7.54 o 
  -6   0  17       20.45       15.72      4.19 o 
  -5   0  17        1.52       12.02      4.46 o 
  -4   0  17       10.91       14.87      4.73 o 
  -3   0  17       34.64       37.77      7.45 o 
  -2   0  17        4.90        7.09      3.07 o 
  -1   0  17        3.73        6.61      3.70 o 
   0   0  17        5.75        2.56      3.16 o 
   1   0  17        5.59        2.89      3.39 o 
   2   0  17        0.66        1.83      4.30 o 
   3   0  17        0.03       -0.10      4.07 o 
  -7   1  17        7.15       10.23      4.12 o 
  -6   1  17        1.15        1.30      4.18 o 
  -5   1  17        1.43        3.25      3.45 o 
  -4   1  17        2.27        4.08      3.36 o 
  -3   1  17        0.54        2.28      2.86 o 
  -2   1  17        0.02        5.32      2.99 o 
  -1   1  17       60.05       73.68      7.92 o 
   0   1  17       13.01       12.03      3.60 o 
   1   1  17        2.92        1.95      4.24 o 
   2   1  17        0.01       -5.49      3.92 o 
   3   1  17        0.09        0.18      4.68 o 
  -7   2  17       11.08        4.84      3.76 o 
  -6   2  17       20.63       16.49      6.63 o 
  -5   2  17       17.42       12.39      3.95 o 
  -4   2  17        2.21        2.73      3.34 o 
  -3   2  17        6.56        1.90      3.14 o 
  -2   2  17        0.55        1.18      2.79 o 
  -1   2  17      187.11      226.61     14.93 o 
   0   2  17       18.62       24.34      5.04 o 
   1   2  17        7.18       11.52      5.35 o 
   2   2  17        0.01       -2.69      4.09 o 
  -7   3  17       23.23       26.56      6.62 o 
  -6   3  17        6.93       12.53      4.18 o 
  -5   3  17        4.55        6.73      3.54 o 
  -4   3  17        5.96        9.20      9.17 o 
  -3   3  17        5.29        4.80      3.22 o 
  -2   3  17        0.43       -1.92      3.33 o 
  -1   3  17      150.15      154.18     12.89 o 
   0   3  17       31.30       11.19      5.56 o 
   1   3  17        1.92       -0.24      4.64 o 
  -7   4  17        8.71        5.99      9.68 o 
  -6   4  17        0.08        0.58      3.55 o 
  -5   4  17        0.01        1.12      3.46 o 
  -4   4  17        1.16        4.03      3.86 o 
  -3   4  17        1.09       -1.20      3.47 o 
  -2   4  17        0.10       -4.01      3.37 o 
  -1   4  17       81.61      101.49     13.06 o 
   0   4  17       10.34       16.80      6.14 o 
  -7   5  17       29.48       44.09     28.28 o 
  -6   5  17       17.55       15.27      6.00 o 
  -5   5  17        0.47       -2.24      3.21 o 
  -4   5  17        0.11       -1.89      3.48 o 
  -3   5  17        9.79       16.28      4.73 o 
  -2   5  17        0.74        1.83      3.77 o 
  -1  -5  18       30.70       33.38      5.80 o 
   0  -5  18       23.56       14.28      5.12 o 
   1  -5  18       40.72       43.73      7.56 o 
   2  -5  18        6.00        8.97      6.69 o 
  -2  -4  18        1.16        3.48      3.68 o 
  -1  -4  18       26.85       26.89      6.02 o 
   0  -4  18       71.45       92.10     11.10 o 
   1  -4  18       14.41        9.98      4.77 o 
   2  -4  18        2.05        4.85      4.68 o 
   3  -4  18        7.27        8.39      9.90 o 
  -4  -3  18       11.81        5.87      5.52 o 
  -3  -3  18        0.10        3.77      3.62 o 
  -2  -3  18        3.66       14.36      5.07 o 
  -1  -3  18        8.37       11.90      4.58 o 
   0  -3  18        4.23        4.41      4.07 o 
   1  -3  18        1.32        0.76      4.15 o 
   2  -3  18        2.85       -1.83      4.27 o 
   3  -3  18        2.30        0.82      4.61 o 
  -4  -2  18        0.81        1.62      4.65 o 
  -3  -2  18        4.32        3.75      3.86 o 
  -2  -2  18        0.00       -3.56      3.48 o 
  -1  -2  18        2.64        6.13      4.68 o 
   0  -2  18        5.00        2.56      3.91 o 
   1  -2  18        4.78       12.26      4.92 o 
   2  -2  18        2.39       -3.05      3.62 o 
   3  -2  18        4.41        2.83      4.04 o 
  -5  -1  18        6.80        1.52      4.73 o 
  -4  -1  18       14.09       13.90      6.36 o 
  -3  -1  18       80.53       94.52     14.51 o 
  -2  -1  18        0.37        3.02      3.83 o 
  -1  -1  18        4.07        5.94      4.34 o 
   0  -1  18        0.02        3.61      3.42 o 
   1  -1  18        0.47       -1.05      4.21 o 
   2  -1  18        2.59        3.59      5.06 o 
   3  -1  18        1.69       -0.47      5.35 o 
  -6   0  18        5.02        5.65      3.87 o 
  -5   0  18        0.23       -3.96      3.46 o 
  -4   0  18        6.91        5.23      5.02 o 
  -3   0  18       41.93       33.82      5.60 o 
  -2   0  18        0.08        4.08      3.70 o 
  -1   0  18        0.05        1.11      3.55 o 
   0   0  18       20.23       16.49      4.56 o 
   1   0  18        0.00        0.71      3.67 o 
   2   0  18        9.70        6.24      9.47 o 
  -6   1  18        5.30        7.64      4.57 o 
  -5   1  18        6.18        6.92      3.75 o 
  -4   1  18        7.19        3.98      3.57 o 
  -3   1  18       48.46       50.48      6.50 o 
  -2   1  18        0.20        3.91      3.42 o 
  -1   1  18        3.97        6.43      3.77 o 
   0   1  18       34.77       38.06      5.98 o 
   1   1  18       16.95       13.05      5.52 o 
   2   1  18        4.44        2.31      5.10 o 
  -6   2  18        9.13        5.39      3.71 o 
  -5   2  18        0.16       -1.63      3.23 o 
  -4   2  18        0.78        1.31      3.43 o 
  -3   2  18        2.24       -2.02      3.26 o 
  -2   2  18        0.13        4.36      3.62 o 
  -1   2  18        0.01       -2.47      3.45 o 
   0   2  18       18.31       19.15      6.05 o 
   1   2  18       10.35        8.21      5.83 o 
  -6   3  18        6.23        7.27      4.25 o 
  -5   3  18        0.32        2.59      3.75 o 
  -4   3  18        4.87        4.59      4.37 o 
  -3   3  18        0.67        3.79      3.66 o 
  -2   3  18        4.91        2.97      3.90 o 
  -1   3  18        0.02        0.29      3.68 o 
   0   3  18        3.35       10.17      5.73 o 
  -6   4  18        3.63        6.15      4.06 o 
  -5   4  18        0.00       -1.06      3.63 o 
  -4   4  18        1.51       -1.56      3.69 o 
  -3   4  18        0.73        1.20      3.74 o 
  -2   4  18        5.41       10.19      4.36 o 
  -2  -3  19        1.32        1.36      4.09 o 
  -1  -3  19        1.94        3.92      4.49 o 
   0  -3  19        0.01       -5.16      6.85 o 
   1  -3  19       13.28       13.88      5.33 o 
  -3  -2  19        0.01        0.02      4.08 o 
  -2  -2  19        1.81        7.86      4.74 o 
  -1  -2  19        0.01       -1.17      4.02 o 
   0  -2  19        0.07       -1.51      3.65 o 
   1  -2  19        0.30        5.09      4.82 o 
  -4  -1  19        0.14        5.48      6.08 o 
  -3  -1  19        0.01       -5.11      3.95 o 
  -2  -1  19        0.88        0.59      3.85 o 
  -1  -1  19        0.17        3.41      4.38 o 
   0  -1  19        1.63        7.18      4.80 o 
   1  -1  19       10.47        8.12      4.22 o 
  -4   0  19       11.36        8.04      4.34 o 
  -3   0  19        5.08        3.03      4.47 o 
  -2   0  19        8.58        0.50      3.61 o 
  -1   0  19        1.64        2.61      3.82 o 
   0   0  19        2.22       -0.40      3.58 o 
   1   0  19        9.92        8.02      4.42 o 
  -5   1  19        2.91       -2.88      4.05 o 
  -4   1  19       20.87       10.96      4.35 o 
  -3   1  19        1.56        1.88      3.74 o 
  -2   1  19        0.00       -0.95      3.24 o 
  -1   1  19        2.94        5.28      5.70 o 
   0   1  19       22.54       34.69      6.13 o 
  -5   2  19        0.83       -3.20      3.28 o 
  -4   2  19        3.03        0.18      4.15 o 
  -3   2  19        4.02       -2.22      3.47 o 
  -2   2  19        0.10       -1.83      3.64 o 
  -1   2  19        8.92        7.58      4.33 o 
  -4   3  19        8.20        8.78      4.10 o 
  -3   3  19        1.88        2.63      6.86 o 
                                                 
